# Supplementary material for: Targeted resequencing reveals genomic signatures of barley domestication
Source: New Phytol. 2018 Mar 12;218(3):1247–59. doi: 10.1111/nph.15077 (PMC5947139; doi:10.1111/nph.15077)
Supplement: Supplementary file 2 [file NPH-218-1247-s002.xlsx]

## Sheet: title
Article title: Targeted resequencing reveals genomic signatures of barley domestication
Authors: Artem Pankin, Janine Altmüller, Christian Becker, Maria von Korff
Article acceptance date: 5 February 2018

## Sheet: Table_S1
			Table S1 Characteristics of wild and cultivated barley accessions.
Sample_ID	Line_ID	Source	Accession number	Taxonomy	Country	Region	Latitude	Longitude	Growth habit	Row-type	Seedbank status	STRUCTURE_K2	Membership coefficients		Wild population, 50% threshold**	Wild population, 99% threshold**	Spike brittleness genes
													Domesticated	Wild
FT502	Efes 1	Hakan Özkan	-	subsp. vulgare	TUR	Turkey, Anatolian Beer Malt and Southearn Industry Company / Konya	n.d.	n.d.	winter	2	cultivar	domesticated	1	0	n.d.	n.d.	btr1Btr2
FT500	Orza 96	Hakan Özkan	-	subsp. vulgare	TUR	Turkey, Field CropsCentral Research Institute / Ankara	n.d.	n.d.	winter	2	cultivar	domesticated	1	0	n.d.	n.d.	btr1Btr2
FT498	Obruk 86	Hakan Özkan	-	subsp. vulgare	TUR	Turkey, Field Crops Central Research Institute / Ankara	n.d.	n.d.	winter	2	cultivar	domesticated	1	0	n.d.	n.d.	btr1Btr2
FT497	Efes 98	Hakan Özkan	-	subsp. vulgare	TUR	Turkey, Anatolian Beer Malt and Southearn Industry Company / Konya	n.d.	n.d.	winter	2	cultivar	domesticated	1	0	n.d.	n.d.	btr1Btr2
FT495	Kalayci 97	Hakan Özkan	-	subsp. vulgare	TUR	Turkey, Anatolian Agricultural Research Institute / Eskisehir	n.d.	n.d.	winter	2	cultivar	domesticated	1	0	n.d.	n.d.	n.d.
FT494	Yesevi 93	Hakan Özkan	-	subsp. vulgare	TUR	Turkey, Field Crops Central Research Institute / Ankara	n.d.	n.d.	winter	2	cultivar	domesticated	1	0	n.d.	n.d.	n.d.
FT493	Anadolu 98	Hakan Özkan	-	subsp. vulgare	TUR	Turkey, Anatolian Beer Malt and Southearn Industry Company / Konya	n.d.	n.d.	winter	2	cultivar	domesticated	1	0	n.d.	n.d.	btr1Btr2
FT492	Tarm 92	Hakan Özkan	-	subsp. vulgare	TUR	Turkey, Field Crops Central Research Institute / Ankara	n.d.	n.d.	winter	2	cultivar	domesticated	1	0	n.d.	n.d.	btr1Btr2
FT489	Bülbül 89	Hakan Özkan	-	subsp. vulgare	TUR	Turkey, Field Crops Central Research Institute / Ankara	n.d.	n.d.	winter	2	cultivar	domesticated	1	0	n.d.	n.d.	btr1Btr2
FT488	Angora	Hakan Özkan	-	subsp. vulgare	TUR	Turkey, Anatolian Beer Malt and Southearn Industry Company / Konya	n.d.	n.d.	winter	2	cultivar	domesticated	1	0	n.d.	n.d.	btr1Btr2
FT486	Efes 2	Hakan Özkan	-	subsp. vulgare	TUR	Turkey, Anatolian Beer Malt and Southearn Industry Company / Konya	n.d.	n.d.	winter	2	cultivar	domesticated	1	0	n.d.	n.d.	btr1Btr2
FT485	Efes 4	Hakan Özkan	-	subsp. vulgare	TUR	Turkey, Anatolian Beer Malt and Southearn Industry Company / Konya	n.d.	n.d.	winter	2	cultivar	domesticated	1	0	n.d.	n.d.	btr1Btr2
FT483	Efes 6	Hakan Özkan	-	subsp. vulgare	TUR	Turkey, Anatolian Beer Malt and Southearn Industry Company / Konya	n.d.	n.d.	winter	2	cultivar	domesticated	1	0	n.d.	n.d.	n.d.
FT482	Efes 3	Hakan Özkan	-	subsp. vulgare	TUR	Turkey, Anatolian Beer Malt and Southearn Industry Company / Konya	n.d.	n.d.	winter	2	cultivar	domesticated	1	0	n.d.	n.d.	btr1Btr2
FT478	Tokak 157/37	Hakan Özkan	-	subsp. vulgare	TUR	Turkey, Field Crops Central Research Institute / Ankara	n.d.	n.d.	spring	2	landrace	domesticated	1	0	n.d.	n.d.	btr1Btr2
FT477	Anadolu 86	Hakan Özkan	-	subsp. vulgare	TUR	Turkey, Field Crops Central Research Institute / Ankara	n.d.	n.d.	winter	2	cultivar	domesticated	1	0	n.d.	n.d.	btr1Btr2
FT228	B1K-70-02	Barley1K	-	subsp. vulgare	ISR	Israel,	n.d.	n.d.	spring	2	cultivar	domesticated	1	0	n.d.	n.d.	btr1Btr2
FT409	Lyallpur	USDA	PI194550	subsp. vulgare	PAK	Pakistan	n.d.	n.d.	spring	6	cultivar	domesticated	0.9462	0.0538	n.d.	n.d.	btr1Btr2
FT416	Nudinka	Prof Salamini	-	subsp. vulgare	DEU	Germany	n.d.	n.d.	spring	2	cultivar	domesticated	1	0	n.d.	n.d.	btr1Btr2
FT417	Proctor	Prof Salamini	-	subsp. vulgare	GBR	United Kingdom	n.d.	n.d.	spring	2	cultivar	domesticated	1	0	n.d.	n.d.	btr1Btr2
FT418	Igri	Prof Salamini	-	subsp. vulgare	DEU	Germany	n.d.	n.d.	winter	2	cultivar	domesticated	1	0	n.d.	n.d.	btr1Btr2
FT433	Scarlett	Prof. Pillen	-	subsp. vulgare	DEU	Germany	n.d.	n.d.	spring	2	cultivar	domesticated	1	0	n.d.	n.d.	btr1Btr2
FT440	Keel	ICARDA	-	subsp. vulgare	AUS	Australia	n.d.	n.d.	spring	2	cultivar	domesticated	0.9994	0.0006	n.d.	n.d.	btr1Btr2
FT441	Flagship	University of Adelaide	-	subsp. vulgare	AUS	Australia	n.d.	n.d.	spring	2	cultivar	domesticated	1	0	n.d.	n.d.	btr1Btr2
FT442	Auriga	Ackermann Saatzucht	-	subsp. vulgare	DEU	Germany	n.d.	n.d.	spring	2	cultivar	domesticated	1	0	n.d.	n.d.	btr1Btr2
FT443	Marthe	Nordsaat Saatzucht	-	subsp. vulgare	DEU	Germany	n.d.	n.d.	spring	2	cultivar	domesticated	1	0	n.d.	n.d.	btr1Btr2
FT444	Barke	Saatzucht Breun	-	subsp. vulgare	DEU	Germany	n.d.	n.d.	spring	2	cultivar	domesticated	1	0	n.d.	n.d.	btr1Btr2
FT445	Optic	Syngenta Seeds	-	subsp. vulgare	GBR	UK	n.d.	n.d.	spring	2	cultivar	domesticated	1	0	n.d.	n.d.	btr1Btr2
FT481	Aydanhanim	Hakan Özkan	-	subsp. vulgare	TUR	Turkey, Field Crops Central Research Institute / Ankara	n.d.	n.d.	winter	2	cultivar	domesticated	1	0	n.d.	n.d.	btr1Btr2
FT484	Cetin 2000	Hakan Özkan	-	subsp. vulgare	TUR	Turkey, Field Crops Central Research Institute / Ankara	n.d.	n.d.	winter	6	cultivar	domesticated	0.9581	0.0419	n.d.	n.d.	btr1Btr2
FT496	Yercil 147	Hakan Özkan	-	subsp. vulgare	TUR	Turkey, Anatolian Agricultural Research Institute / Eskisehir	n.d.	n.d.	winter	2	cultivar	domesticated	1	0	n.d.	n.d.	btr1Btr2
FT504	Hamidiye 85	Hakan Özkan	-	subsp. vulgare	TUR	Turkey, Anatolian Agricultural Research Institute / Eskisehir	n.d.	n.d.	spring	2	cultivar	domesticated	1	0	n.d.	n.d.	btr1Btr2
FT505	Sladoran	Hakan Özkan	-	subsp. vulgare	TUR	Turkey, Thrace Agricultural Research Institute / Edirne	n.d.	n.d.	winter	2	cultivar	domesticated	1	0	n.d.	n.d.	btr1Btr2
FT766	Triumph	D. Laurie	-	subsp. vulgare	CZE	n.d.	n.d.	n.d.	spring	2	cultivar	domesticated	1	0	n.d.	n.d.	btr1Btr2
MK033	Antonella	Nordsaat Saatzucht	-	subsp. vulgare	DEU	n.d.	n.d.	n.d.	winter	6	cultivar	domesticated	0.9541	0.0459	n.d.	n.d.	btr1Btr2
MK051	Foma	NordGen	-	subsp. vulgare	GBR	n.d.	n.d.	n.d.	spring	2	cultivar	domesticated	1	0	n.d.	n.d.	btr1Btr2
S029	Grace	Saatzucht Ackermann	-	subsp. vulgare	DEU	n.d.	n.d.	n.d.	spring	2	cultivar	domesticated	1	0	n.d.	n.d.	btr1Btr2
S058	Quench	Syngenta Seeds	-	subsp. vulgare	DEU	n.d.	n.d.	n.d.	spring	2	cultivar	domesticated	1	0	n.d.	n.d.	btr1Btr2
S155	Tatum	Nordsaat Saatzucht	-	subsp. vulgare	AUT	n.d.	n.d.	n.d.	spring	2	cultivar	domesticated	1	0	n.d.	n.d.	btr1Btr2
S185	Beatrix	Nordsaat Saatzucht	-	subsp. vulgare	GBR	n.d.	n.d.	n.d.	spring	2	cultivar	domesticated	1	0	n.d.	n.d.	btr1Btr2
FT421	G-1573	Prof. Salamini	-	subsp. vulgare	SYR	SYR, Idlib, Salkin	n.d.	n.d.	winter	2	landrace	admixed	0.7441	0.2559	n.d.	n.d.	btr1Btr2
FT434	L1897	ICARDA	IG36039	subsp. vulgare	JOR	Jordan	n.d.	n.d.	spring	2	landrace	admixed	0.715	0.285	n.d.	n.d.	btr1Btr2
FT435	L521	USDA	IG22721	subsp. vulgare	ETH	Ethiopia, Arsi	n.d.	n.d.	spring	2	landrace	admixed	0.8985	0.1015	n.d.	n.d.	btr1Btr2
FT437	L871	USDA	IG25823	subsp. vulgare	EGY	Egypt	n.d.	n.d.	spring	2	landrace	admixed	0.7419	0.2581	n.d.	n.d.	btr1Btr2
FT438	Tadmor	ICARDA	-	subsp. vulgare	SYR	Syria	n.d.	n.d.	winter	2	landrace	admixed	0.7532	0.2468	n.d.	n.d.	btr1Btr2
FT439	Arta	ICARDA	-	subsp. vulgare	SYR	Syria	n.d.	n.d.	winter	2	landrace	admixed	0.7498	0.2502	n.d.	n.d.	btr1Btr2
MK025	B24	ICARDA	-	subsp. vulgare	YEM	n.d.	n.d.	n.d.	n.d.	n.d.	landrace	admixed	0.8591	0.1409	n.d.	n.d.	btr1Btr2
FT226	B1K-55-06	Barley1K	-	subsp. vulgare	ISR	Israel, Bedouin landraces	n.d.	n.d.	spring	2	landrace	domesticated	1	0	n.d.	n.d.	btr1Btr2
FT399	G-398	Prof Salamini	-	subsp. vulgare	ETH	Ethiopia	n.d.	n.d.	spring	6	landrace	domesticated	0.9811	0.0189	n.d.	n.d.	btr1Btr2
FT404	G-408	Prof Salamini	-	subsp. vulgare	KEN	Kenia	n.d.	n.d.	n.d.	2	landrace	domesticated	1	0	n.d.	n.d.	btr1Btr2
FT407	G-419	Prof Salamini	-	subsp. vulgare	CHN	Middle Asia	n.d.	n.d.	n.d.	2	landrace	domesticated	0.9986	0.0014	n.d.	n.d.	btr1Btr2
FT408	G-423	Prof Salamini	-	subsp. vulgare	ETH	Ethiopia	n.d.	n.d.	n.d.	2	landrace	domesticated	0.9802	0.0198	n.d.	n.d.	btr1Btr2
FT411	G-428	Prof Salamini	-	subsp. vulgare	CHE	Switzerland, AUSSERBERG	n.d.	n.d.	spring	2	landrace	domesticated	1	0	n.d.	n.d.	btr1Btr2
FT414	Siglah	Prof Salamini	-	subsp. vulgare	YEM	Yemen	n.d.	n.d.	spring	2	landrace	domesticated	0.9923	0.0077	n.d.	n.d.	btr1Btr2
FT479	Kral 97	Hakan Özkan	-	subsp. vulgare	TUR	Turkey, Bahri Dagdas International Winter Cereals Research Institute / Konya	n.d.	n.d.	spring	6	landrace	domesticated	0.9434	0.0566	n.d.	n.d.	btr1Btr2
MK004	Mutah	ICARDA	-	subsp. vulgare	JOR	n.d.	n.d.	n.d.	winter	2	landrace	domesticated	0.9623	0.0377	n.d.	n.d.	btr1Btr2
MK035	Yarmouk	NCARE, Jordan	-	subsp. vulgare	JOR	n.d.	n.d.	n.d.	winter	2	landrace	domesticated	0.9999	0.0001	n.d.	n.d.	btr1Btr2
FT425	Steptoe	Prof Salamini	-	subsp. vulgare	USA	USA	n.d.	n.d.	spring	6	cultivar	admixed	0.893	0.107	n.d.	n.d.	Btr1btr2
FT518	Er/Apm	ICARDA	-	subsp. vulgare	SYR	n.d.	n.d.	n.d.	spring	2	cultivar	domesticated	1	0	n.d.	n.d.	Btr1btr2
FT727	Bowman	NordGen	-	subsp. vulgare	USA	n.d.	n.d.	n.d.	spring	2	cultivar	domesticated	1	0	n.d.	n.d.	Btr1btr2
FT398	G-396	Prof Salamini	-	subsp. vulgare	URY	South America	n.d.	n.d.	spring	6	landrace	admixed	0.8621	0.1379	n.d.	n.d.	Btr1btr2
FT403	Tibet	Prof. Salamini	-	subsp. vulgare	CHN	Middle Asia, Tibet	n.d.	n.d.	spring	4	landrace	admixed	0.645	0.355	n.d.	n.d.	Btr1btr2
FT410	G-427	Prof Salamini	-	subsp. vulgare	PAK	Pakistan	n.d.	n.d.	n.d.	6	landrace	admixed	0.5781	0.4219	n.d.	n.d.	Btr1btr2
FT415	Chilean	Prof Salamini	-	subsp. vulgare	AUS	USA/Australia	n.d.	n.d.	n.d.	6	landrace	admixed	0.5785	0.4215	n.d.	n.d.	Btr1btr2
FT436	L1043	USDA	IG27647	subsp. vulgare	IRN	Iran	n.d.	n.d.	spring	4-6	landrace	admixed	0.5152	0.4848	n.d.	n.d.	Btr1btr2
FT447	BCC129	IPK	-	subsp. vulgare	MAR	Morocco, Meknes, near Tedders	n.d.	n.d.	spring	6	landrace	admixed	0.8594	0.1406	n.d.	n.d.	Btr1btr2
FT448	BCC131	IPK	-	subsp. vulgare	MAR	Morocco, Bouarfa, Bouanane Oasis	n.d.	n.d.	spring	6	landrace	admixed	0.8484	0.1516	n.d.	n.d.	Btr1btr2
FT450	HOR1804	IPK	-	subsp. vulgare	AFG	AFG, Hindukush / high levels N Hindukush	n.d.	n.d.	spring	6	landrace	admixed	0.5571	0.4429	n.d.	n.d.	Btr1btr2
MK001	B21	ICARDA	-	subsp. vulgare	JAP	n.d.	n.d.	n.d.	spring	6	landrace	admixed	0.7882	0.2118	n.d.	n.d.	Btr1btr2
MK002	B25	ICARDA	-	subsp. vulgare	EGY	n.d.	n.d.	n.d.	spring	6	landrace	admixed	0.6651	0.3349	n.d.	n.d.	Btr1btr2
MK003	Rum	ICARDA	-	subsp. vulgare	JOR	n.d.	n.d.	n.d.	winter	6	landrace	admixed	0.8384	0.1616	n.d.	n.d.	Btr1btr2
MK005	L761	USDA	-	subsp. vulgare	DZA	Mostaganem	n.d.	n.d.	spring	6	landrace	admixed	0.8718	0.1282	n.d.	n.d.	Btr1btr2
MK028	B28	ICARDA	-	subsp. vulgare	YEM	n.d.	n.d.	n.d.	n.d.	n.d.	landrace	admixed	0.8755	0.1245	n.d.	n.d.	Btr1btr2
MK029	B29	ICARDA	-	subsp. vulgare	YEM	n.d.	n.d.	n.d.	n.d.	n.d.	landrace	admixed	0.8791	0.1209	n.d.	n.d.	Btr1btr2
MK030	B30	ICARDA	-	subsp. vulgare	OM	n.d.	n.d.	n.d.	n.d.	n.d.	landrace	admixed	0.762	0.238	n.d.	n.d.	Btr1btr2
MK034	Acsad	NCARE, Jordan	-	subsp. vulgare	JOR	n.d.	n.d.	n.d.	winter	6	landrace	admixed	0.7933	0.2067	n.d.	n.d.	Btr1btr2
MK052	Paishapu 1	Okayama University	C029	subsp. vulgare	CHN	Hupei	n.d.	n.d.	winter	6	landrace	admixed	0.5387	0.4613	n.d.	n.d.	Btr1btr2
MK053	Yanghsin 2	Okayama University	C327	subsp. vulgare	CHN	Hupei	n.d.	n.d.	winter	6	landrace	admixed	0.5453	0.4547	n.d.	n.d.	Btr1btr2
MK054	Paoanchen 1	Okayama University	C336	subsp. vulgare	CHN	Hupei	n.d.	n.d.	winter	6	landrace	admixed	0.5359	0.4641	n.d.	n.d.	Btr1btr2
FT227	B1K-70-01	Barley1K	-	subsp. vulgare	ISR	Israel,	n.d.	n.d.	spring	6	cultivar	admixed	0.8329	0.1671	n.d.	n.d.	n.d.
FT405	Triumph	n.d.	-	subsp. vulgare	CZE	Czech Republik/Poland	n.d.	n.d.	spring	2	cultivar	domesticated	1	0	n.d.	n.d.	n.d.
FT424	Morex	Prof Salamini	-	subsp. vulgare	USA	USA	n.d.	n.d.	spring	6	cultivar	domesticated	0.9633	0.0367	n.d.	n.d.	n.d.
FT503	Erginel 90	Hakan Özkan	-	subsp. vulgare	TUR	Turkey, Anatolian Agricultural Research Institute / Eskisehir	n.d.	n.d.	winter	6	cultivar	domesticated	0.9595	0.0405	n.d.	n.d.	n.d.
MK045	Bonus	NordGen	-	subsp. vulgare	SWE	n.d.	n.d.	n.d.	spring	2	cultivar	domesticated	1	0	n.d.	n.d.	n.d.
FT400	G-399	Prof Salamini	-	subsp. vulgare	MAR	MAR	n.d.	n.d.	spring	6	landrace	admixed	0.827	0.173	n.d.	n.d.	n.d.
FT402	G-401	Prof Salamini	-	subsp. vulgare	DZA	Algeria	n.d.	n.d.	spring	6	landrace	admixed	0.8717	0.1283	n.d.	n.d.	n.d.
FT412	G-434	Prof Salamini	-	subsp. vulgare	ETH	Ethiopia	n.d.	n.d.	spring	2	landrace	admixed	0.5852	0.4148	n.d.	n.d.	n.d.
FT413	Nippon	Prof Salamini	-	subsp. vulgare	JPN	Japan	n.d.	n.d.	n.d.	6	landrace	admixed	0.5832	0.4168	n.d.	n.d.	n.d.
FT451	HOR7985	IPK	-	subsp. vulgare	TUR	Turkey, Usak	n.d.	n.d.	spring	2	landrace	domesticated	1	0	n.d.	n.d.	n.d.
FT090	B1K-22-06	Barley1K	-	subsp. spontaneum	ISR	Israel, Ramat David	n.d.	n.d.	winter	2	wild	admixed	0.391	0.609	n.d.	n.d.	n.d.
FT139	B1K-32-09	Barley1K	-	subsp. spontaneum	ISR	Israel, Moledet	n.d.	n.d.	winter	2	wild	admixed	0.3414	0.6586	n.d.	n.d.	n.d.
FT141	B1K-32-17	Barley1K	-	subsp. spontaneum	ISR	Israel, Moledet	n.d.	n.d.	winter	6	wild	admixed	0.2815	0.7185	n.d.	n.d.	n.d.
FT184	B1K-42-17	Barley1K	-	subsp. spontaneum	ISR	Israel, Jordan est. Chanal	n.d.	n.d.	winter	2	wild	admixed	0.2494	0.7506	n.d.	n.d.	n.d.
FT190	B1K-44-05	Barley1K	-	subsp. spontaneum	ISR	Israel, Klil	n.d.	n.d.	winter	6	wild	admixed	0.3448	0.6552	n.d.	n.d.	n.d.
FT230	HID-3	ICARDA	IG 38678	subsp. spontaneum	IRQ	Iraq, As Sulaymaniyah, 58 Km S Arbat (Arbet)	n.d.	n.d.	winter	2	wild	admixed	0.5676	0.4324	n.d.	n.d.	n.d.
FT235	HID-20-1	ICARDA	IG 38661	subsp. spontaneum	IRN	Iran, Khuzestan, 15 mi S Shushtar on rocky slope	n.d.	n.d.	winter	2	wild	admixed	0.3994	0.6006	n.d.	n.d.	n.d.
FT238	HID-24	ICARDA	IG 39769	subsp. spontaneum	IRN	Iran, Station 19	n.d.	n.d.	winter	6	wild	admixed	0.5164	0.4836	n.d.	n.d.	n.d.
FT239	HID-28	ICARDA	IG 39781	subsp. spontaneum	IRN	Iran, Station 10	n.d.	n.d.	winter	2	wild	admixed	0.2378	0.7622	n.d.	n.d.	n.d.
FT240	HID-30	ICARDA	IG 39787	subsp. spontaneum	IRN	Iran, Station 7	n.d.	n.d.	winter	2	wild	admixed	0.3388	0.6612	n.d.	n.d.	n.d.
FT241	HID-32	ICARDA	IG 39928	subsp. spontaneum	IRN	Iran	n.d.	n.d.	winter	6	wild	admixed	0.5217	0.4783	n.d.	n.d.	n.d.
FT244	HID-44	ICARDA	IG 112673	subsp. spontaneum	IRN	Iran, near Shush, Farm Hseyn Abad	n.d.	n.d.	winter	2	wild	admixed	0.5424	0.4576	n.d.	n.d.	n.d.
FT245	HID-45	ICARDA	IG 112674	subsp. spontaneum	IRN	Iran, near Shush, Farm Hseyn Abad	n.d.	n.d.	winter	2	wild	admixed	0.5254	0.4746	n.d.	n.d.	n.d.
FT246	HID-46	ICARDA	IG 112675	subsp. spontaneum	IRN	Iran, Ahwaz, experimental field	n.d.	n.d.	winter	2	wild	admixed	0.6945	0.3055	n.d.	n.d.	n.d.
FT247	HID-52	ICARDA	IG 112681	subsp. spontaneum	IRN	Iran, Khaken river, W 20 km, dry river bed	n.d.	n.d.	winter	2	wild	admixed	0.6775	0.3225	n.d.	n.d.	n.d.
FT249	HID-54	ICARDA	IG 38672	subsp. spontaneum	TUR	Turkey, Urfa, Ceylanpinar	n.d.	n.d.	winter	2	wild	admixed	0.4572	0.5428	n.d.	n.d.	n.d.
FT251	HID-56	ICARDA	IG 38679	subsp. spontaneum	TUR	Turkey, Eskisehir	n.d.	n.d.	winter	2	wild	admixed	0.6634	0.3366	n.d.	n.d.	n.d.
FT266	HID-90	ICARDA	IG 116130	subsp. spontaneum	TUR	Turkey, Gaziantep, between Musabeyli and Kabeyaz	n.d.	n.d.	winter	2	wild	admixed	0.2468	0.7532	n.d.	n.d.	n.d.
FT268	HID-99	ICARDA	IG 39845	subsp. spontaneum	SYR	Syria, Homs, Central area, 10 Km S Kum	n.d.	n.d.	winter	2	wild	admixed	0.1131	0.8869	n.d.	n.d.	n.d.
FT272	HID-107	ICARDA	IG 40022	subsp. spontaneum	JOR	Jordan, Mafraq, Balama on the road to Mafraq	n.d.	n.d.	winter	2	wild	admixed	0.1006	0.8994	n.d.	n.d.	n.d.
FT273	HID-109	ICARDA	IG 40077	subsp. spontaneum	SYR	Syria, Hama, Highway between Hama and Homs, 25km from Hama; 2 Km before Rastan	n.d.	n.d.	winter	2	wild	admixed	0.1023	0.8977	n.d.	n.d.	n.d.
FT285	HID-143	USDA	PI268243	subsp. spontaneum	IRN	Iran, Ilam, 35 Km S Ilam, rocky slope	n.d.	n.d.	winter	6	wild	admixed	0.1951	0.8049	n.d.	n.d.	n.d.
FT288	HID-146	USDA	IG 38793	subsp. spontaneum	ISR	Israel, Jerusalem, Netiv Lamed Hei	n.d.	n.d.	winter	2	wild	admixed	0.2429	0.7571	n.d.	n.d.	n.d.
FT294	HID-166	USDA	IG 38847	subsp. spontaneum	ISR	Israel, Northern, Daliyya-Galed	n.d.	n.d.	winter	2	wild	admixed	0.1385	0.8615	n.d.	n.d.	n.d.
FT307	HID-193	USDA	IG 38900	subsp. spontaneum	ISR	Israel, Central, Sha'ar Ephraim Jct	n.d.	n.d.	winter	2	wild	admixed	0.2311	0.7689	n.d.	n.d.	n.d.
FT309	HID-196	USDA	IG 38904	subsp. spontaneum	ISR	Israel, Northern, Sede Eliyyahu	n.d.	n.d.	winter	2	wild	admixed	0.2333	0.7667	n.d.	n.d.	n.d.
FT312	HID-209	USDA	IG 38935	subsp. spontaneum	ISR	Israel, Southern, N.L.H. (-Aderet?)	n.d.	n.d.	winter	2	wild	admixed	0.3711	0.6289	n.d.	n.d.	n.d.
FT334	HID-257	USDA	IG 39575	subsp. spontaneum	ISR	Israel, Southern, Bor Mashash	n.d.	n.d.	winter	6	wild	admixed	0.474	0.526	n.d.	n.d.	n.d.
FT339	HID-271	USDA	IG 39787	subsp. spontaneum	IRN	Iran, Station 7	n.d.	n.d.	winter	2	wild	admixed	0.3364	0.6636	n.d.	n.d.	n.d.
FT343	HID-280	USDA	PI596285	subsp. spontaneum	TUR	Turkey, Mardin, 7.5 km NE of Pinardere on road to Savur from Mardin or 26 km after turnoff to Savur from Mardin-Midyat road. Habitat: Common at base of limestone outcrop. Steep rocky limestone slopes	n.d.	n.d.	winter	2	wild	admixed	0.7728	0.2272	n.d.	n.d.	n.d.
FT348	HID-301	IPK	HOR 2684	subsp. spontaneum	IRN	Iran, near Shush, Farm Hseyn (Hossein) Abad	n.d.	n.d.	winter	2	wild	admixed	0.5229	0.4771	n.d.	n.d.	n.d.
FT354	HID-309	IPK	HOR 2692	subsp. spontaneum	IRN	Iran, Khaken river, W 20 km, dry river bed	n.d.	n.d.	winter	2	wild	admixed	0.8299	0.1701	n.d.	n.d.	n.d.
FT365	HID-328-1	SLU. SWed.	-	subsp. spontaneum	CHN	China, Sichuan, Dao-Fu county	n.d.	n.d.	winter	2	wild	admixed	0.6116	0.3884	n.d.	n.d.	n.d.
FT370	HID-339-1	BAZ Br.GB	-	subsp. spontaneum	TKM	Turkmenien, by MPIZ Cologne?	n.d.	n.d.	winter	2	wild	admixed	0.3296	0.6704	n.d.	n.d.	n.d.
FT371	HID-342	BAZ Br.GB	-	subsp. spontaneum	ISR	Israel, Northern, Amiad; by MPIZ Cologne	n.d.	n.d.	winter	2	wild	admixed	0.2241	0.7759	n.d.	n.d.	n.d.
FT378	HID-366	USDA	IG 39787	subsp. spontaneum	IRN	Iran, Station 7	n.d.	n.d.	winter	2	wild	admixed	0.3415	0.6585	n.d.	n.d.	n.d.
FT383	HID-373-1	Prof Salamini	-	subsp. spontaneum	ISR	Israel	n.d.	n.d.	winter	6	wild	admixed	0.6395	0.3605	n.d.	n.d.	n.d.
FT384	HID-375-1	Prof Salamini	-	subsp. spontaneum	ISR	Israel	n.d.	n.d.	winter	6	wild	admixed	0.2595	0.7405	n.d.	n.d.	n.d.
FT385	HID-376-2	Prof Salamini	-	subsp. spontaneum	ISR	Israel	n.d.	n.d.	winter	2	wild	admixed	0.6369	0.3631	n.d.	n.d.	n.d.
FT386	HID-377-1	Prof Salamini	-	subsp. spontaneum	ISR	Israel	n.d.	n.d.	winter	6	wild	admixed	0.7559	0.2441	n.d.	n.d.	n.d.
FT387	HID-377-2	Prof Salamini	-	subsp. spontaneum	ISR	Israel	n.d.	n.d.	winter	6	wild	admixed	0.7599	0.2401	n.d.	n.d.	n.d.
FT513	HID-113	ICARDA	IG 40098	subsp. spontaneum	SYR	Syria, Damascus, from Ras Al Ain W 4 Km to Lebanon border	n.d.	n.d.	winter	2	wild	admixed	0.1111	0.889	n.d.	n.d.	n.d.
FT001	B1K-02-02	Barley1K	-	subsp. spontaneum	ISR	Israel, Yeruham	30.9341	34.8658	winter	2	wild	wild	0	1	NM	NM	n.d.
FT002	B1K-02-05	Barley1K	-	subsp. spontaneum	ISR	Israel, Yeruham	30.9335	34.8653	winter	2	wild	wild	0	1	NM	NM	n.d.
FT003	B1K-02-08	Barley1K	-	subsp. spontaneum	ISR	Israel, Yeruham	30.9335	34.8653	winter	2	wild	wild	0	1	NM	mixed	n.d.
FT004	B1K-02-10	Barley1K	-	subsp. spontaneum	ISR	Israel, Yeruham	30.9336	34.8647	winter	2	wild	wild	0.0001	0.9999	NM	NM	n.d.
FT005	B1K-02-18	Barley1K	-	subsp. spontaneum	ISR	Israel, Yeruham	30.9332	34.8649	winter	2	wild	wild	0	1	NM	NM	n.d.
FT006	B1K-03-04	Barley1K	-	subsp. spontaneum	ISR	Israel, Michmoret	32.4118	34.8777	winter	2	wild	wild	0	1	SCJ	SCJ	n.d.
FT007	B1K-03-07	Barley1K	-	subsp. spontaneum	ISR	Israel, Michmoret	32.414	34.8802	winter	2	wild	wild	0	1	SCJ	SCJ	n.d.
FT008	B1K-03-09	Barley1K	-	subsp. spontaneum	ISR	Israel, Michmoret	32.4149	34.8804	winter	2	wild	wild	0	1	SCJ	SCJ	n.d.
FT009	B1K-04-04	Barley1K	-	subsp. spontaneum	ISR	Israel, Ein Prat	31.8346	35.3057	winter	2	wild	wild	0	1	SCJ	mixed	n.d.
FT010	B1K-04-08	Barley1K	-	subsp. spontaneum	ISR	Israel, Ein Prat	31.8344	35.3053	winter	2	wild	wild	0.0228	0.9772	JJ	JJ	n.d.
FT012	B1K-04-13	Barley1K	-	subsp. spontaneum	ISR	Israel, Ein Prat	31.8344	35.3043	winter	2	wild	wild	0	1	JJ	JJ	n.d.
FT013	B1K-05-11	Barley1K	-	subsp. spontaneum	ISR	Israel, Neomi	31.9261	35.4691	winter	2	wild	wild	0.0305	0.9695	JJ	JJ	n.d.
FT014	B1K-05-13	Barley1K	-	subsp. spontaneum	ISR	Israel, Neomi	31.9262	35.4687	winter	2	wild	wild	0.0005	0.9995	JJ	JJ	n.d.
FT016	B1K-05-18	Barley1K	-	subsp. spontaneum	ISR	Israel, Neomi	31.9262	35.4684	winter	2	wild	wild	0.0083	0.9917	JJ	JJ	n.d.
FT017	B1K-06-07	Barley1K	-	subsp. spontaneum	ISR	Israel, Maale Efraim	32.0686	35.3984	winter	2	wild	wild	0.0138	0.9862	JJ	JJ	n.d.
FT018	B1K-06-09	Barley1K	-	subsp. spontaneum	ISR	Israel, Maale Efraim	32.0687	35.3994	winter	2	wild	wild	0.0255	0.9745	JJ	JJ	n.d.
FT020	B1K-06-20	Barley1K	-	subsp. spontaneum	ISR	Israel, Maale Efraim	32.0686	35.4007	winter	2	wild	wild	0.019	0.981	JJ	JJ	n.d.
FT021	B1K-07-02	Barley1K	-	subsp. spontaneum	ISR	Israel, Rotem	32.3422	35.5157	winter	2	wild	wild	0.0397	0.9603	JJ	JJ	n.d.
FT023	B1K-07-16	Barley1K	-	subsp. spontaneum	ISR	Israel, Rotem	32.3426	35.517	winter	2	wild	wild	0.0189	0.9811	JJ	JJ	n.d.
FT024	B1K-07-17	Barley1K	-	subsp. spontaneum	ISR	Israel, Rotem	32.343	35.5171	winter	2	wild	wild	0.0292	0.9708	JJ	JJ	n.d.
FT025	B1K-08-06	Barley1K	-	subsp. spontaneum	ISR	Israel, Talkid Stream	32.2839	35.5484	winter	2	wild	wild	0.0033	0.9967	JJ	JJ	n.d.
FT026	B1K-08-07	Barley1K	-	subsp. spontaneum	ISR	Israel, Talkid Stream	32.2839	35.5484	winter	2	wild	wild	0.0043	0.9957	JJ	JJ	n.d.
FT027	B1K-08-10	Barley1K	-	subsp. spontaneum	ISR	Israel, Talkid Stream	32.2829	35.5484	winter	2	wild	wild	0.0439	0.9561	JJ	mixed	n.d.
FT028	B1K-08-13	Barley1K	-	subsp. spontaneum	ISR	Israel, Talkid Stream	32.2825	35.5484	winter	2	wild	wild	0.0174	0.9826	JJ	JJ	n.d.
FT029	B1K-08-18	Barley1K	-	subsp. spontaneum	ISR	Israel, Talkid Stream	32.2845	35.549	winter	2	wild	wild	0.0248	0.9752	JJ	mixed	n.d.
FT030	B1K-09-03	Barley1K	-	subsp. spontaneum	ISR	Israel, Ashqelon	31.6978	34.5849	winter	2	wild	wild	0.0008	0.9992	SCJ	mixed	n.d.
FT031	B1K-09-07	Barley1K	-	subsp. spontaneum	ISR	Israel, Ashqelon	31.6983	34.585	winter	2	wild	wild	0.0085	0.9915	SCJ	mixed	n.d.
FT032	B1K-09-10	Barley1K	-	subsp. spontaneum	ISR	Israel, Ashqelon	31.6989	34.5842	winter	2	wild	wild	0	1	SCJ	SCJ	n.d.
FT033	B1K-09-16	Barley1K	-	subsp. spontaneum	ISR	Israel, Ashqelon	31.6979	34.5849	winter	2	wild	wild	0	1	SCJ	mixed	n.d.
FT034	B1K-09-18	Barley1K	-	subsp. spontaneum	ISR	Israel, Ashqelon	31.6973	34.5842	winter	2	wild	wild	0.0101	0.9899	SCJ	mixed	n.d.
FT036	B1K-10-05	Barley1K	-	subsp. spontaneum	ISR	Israel, Re'im	31.4015	34.4737	winter	2	wild	wild	0	1	SCJ	mixed	n.d.
FT037	B1K-10-10	Barley1K	-	subsp. spontaneum	ISR	Israel, Re'im	31.4012	34.473	winter	2	wild	wild	0	1	SCJ	SCJ	n.d.
FT038	B1K-10-13	Barley1K	-	subsp. spontaneum	ISR	Israel, Re'im	31.402	34.4727	winter	2	wild	wild	0	1	SCJ	SCJ	n.d.
FT039	B1K-10-18	Barley1K	-	subsp. spontaneum	ISR	Israel, Re'im	31.4024	34.4726	winter	2	wild	wild	0	1	SCJ	mixed	n.d.
FT041	B1K-11-05	Barley1K	-	subsp. spontaneum	ISR	Israel, Shivta	30.8898	34.6311	winter	2	wild	wild	0	1	NM	NM	n.d.
FT042	B1K-11-11	Barley1K	-	subsp. spontaneum	ISR	Israel, Shivta	30.89	34.6315	winter	2	wild	wild	0	1	NM	NM	n.d.
FT044	B1K-12-01	Barley1K	-	subsp. spontaneum	ISR	Israel, Kidron streem	31.6733	35.4373	winter	2	wild	wild	0	1	SCJ	mixed	n.d.
FT045	B1K-12-06	Barley1K	-	subsp. spontaneum	ISR	Israel, Kidron streem	31.6729	35.4367	winter	2	wild	wild	0.0017	0.9983	JJ	JJ	n.d.
FT046	B1K-12-10	Barley1K	-	subsp. spontaneum	ISR	Israel, Kidron streem	31.6749	35.4354	winter	2	wild	wild	0.0035	0.9965	JJ	JJ	n.d.
FT047	B1K-12-17	Barley1K	-	subsp. spontaneum	ISR	Israel, Kidron streem	31.6749	35.4354	winter	2	wild	wild	0.0039	0.9961	JJ	JJ	n.d.
FT048	B1K-13-01	Barley1K	-	subsp. spontaneum	ISR	Israel, Ramot	32.8522	35.6801	winter	2	wild	wild	0.0293	0.9707	GH	GH	n.d.
FT049	B1K-13-06	Barley1K	-	subsp. spontaneum	ISR	Israel, Ramot	32.8523	35.6802	winter	2	wild	wild	0.0426	0.9574	GH	GH	n.d.
FT050	B1K-13-10	Barley1K	-	subsp. spontaneum	ISR	Israel, Ramot	32.8523	35.6796	winter	2	wild	wild	0	1	GH	GH	n.d.
FT051	B1K-13-14	Barley1K	-	subsp. spontaneum	ISR	Israel, Ramot	32.8524	35.6796	winter	2	wild	wild	0.0289	0.9711	GH	GH	n.d.
FT052	B1K-13-20	Barley1K	-	subsp. spontaneum	ISR	Israel, Ramot	32.853	35.6791	winter	2	wild	wild	0.0095	0.9905	GH	GH	n.d.
FT053	B1K-14-04	Barley1K	-	subsp. spontaneum	ISR	Israel, Susita	32.7791	35.6607	winter	2	wild	wild	0.0138	0.9862	GH	GH	n.d.
FT054	B1K-14-06	Barley1K	-	subsp. spontaneum	ISR	Israel, Susita	32.7793	35.6601	winter	2	wild	wild	0.0365	0.9635	GH	GH	n.d.
FT056	B1K-14-13	Barley1K	-	subsp. spontaneum	ISR	Israel, Susita	32.7805	35.6603	winter	2	wild	wild	0.0327	0.9673	GH	GH	n.d.
FT057	B1K-15-07	Barley1K	-	subsp. spontaneum	ISR	Israel, Hamat Gader	32.6906	35.6622	winter	2	wild	wild	0.0347	0.9653	GH	GH	n.d.
FT058	B1K-15-12	Barley1K	-	subsp. spontaneum	ISR	Israel, Hamat Gader	32.6901	35.6621	winter	2	wild	wild	0.0501	0.9499	GH	GH	n.d.
FT059	B1K-15-15	Barley1K	-	subsp. spontaneum	ISR	Israel, Hamat Gader	32.6899	35.6623	winter	2	wild	wild	0.0321	0.9679	GH	mixed	n.d.
FT060	B1K-15-19	Barley1K	-	subsp. spontaneum	ISR	Israel, Hamat Gader	32.6896	35.6618	winter	2	wild	wild	0.0211	0.9789	GH	GH	n.d.
FT061	B1K-16-01	Barley1K	-	subsp. spontaneum	ISR	Israel, Tel Arad	31.3473	35.1224	winter	2	wild	wild	0.0291	0.9709	JJ	mixed	n.d.
FT063	B1K-16-10	Barley1K	-	subsp. spontaneum	ISR	Israel, Tel Arad	31.3471	35.1227	winter	2	wild	wild	0.0302	0.9698	JJ	mixed	n.d.
FT064	B1K-16-15	Barley1K	-	subsp. spontaneum	ISR	Israel, Tel Arad	31.347	35.1233	winter	2	wild	wild	0.0128	0.9872	JJ	mixed	n.d.
FT065	B1K-16-19	Barley1K	-	subsp. spontaneum	ISR	Israel, Tel Arad	31.3473	35.1237	winter	2	wild	wild	0	1	JJ	mixed	n.d.
FT066	B1K-17-03	Barley1K	-	subsp. spontaneum	ISR	Israel, Amatzya	31.5377	34.8906	winter	2	wild	wild	0	1	SCJ	SCJ	n.d.
FT067	B1K-17-07	Barley1K	-	subsp. spontaneum	ISR	Israel, Amatzya	31.5373	34.8904	winter	2	wild	wild	0	1	SCJ	SCJ	n.d.
FT068	B1K-17-10	Barley1K	-	subsp. spontaneum	ISR	Israel, Amatzya	31.5376	34.89	winter	2	wild	wild	0	1	SCJ	SCJ	n.d.
FT069	B1K-17-13	Barley1K	-	subsp. spontaneum	ISR	Israel, Amatzya	31.5384	34.8903	winter	2	wild	wild	0	1	SCJ	SCJ	n.d.
FT070	B1K-17-17	Barley1K	-	subsp. spontaneum	ISR	Israel, Amatzya	31.5386	34.8897	winter	2	wild	wild	0	1	SCJ	SCJ	n.d.
FT071	B1K-18-03	Barley1K	-	subsp. spontaneum	ISR	Israel, Shomerya	31.4375	34.8877	winter	2	wild	wild	0	1	SCJ	mixed	n.d.
FT072	B1K-18-05	Barley1K	-	subsp. spontaneum	ISR	Israel, Shomerya	31.437	34.8875	winter	2	wild	wild	0	1	SCJ	mixed	n.d.
FT073	B1K-18-09	Barley1K	-	subsp. spontaneum	ISR	Israel, Shomerya	31.4365	34.8878	winter	2	wild	wild	0.0042	0.9958	SCJ	mixed	n.d.
FT074	B1K-18-16	Barley1K	-	subsp. spontaneum	ISR	Israel, Shomerya	31.4369	34.8886	winter	2	wild	wild	0.013	0.987	SCJ	mixed	n.d.
FT075	B1K-18-17	Barley1K	-	subsp. spontaneum	ISR	Israel, Shomerya	31.4374	34.8881	winter	2	wild	wild	0.0018	0.9982	SCJ	mixed	n.d.
FT076	B1K-19-01	Barley1K	-	subsp. spontaneum	ISR	Israel, Shilat	31.9178	35.0215	winter	2	wild	wild	0.0051	0.9949	GH	GH	n.d.
FT077	B1K-19-08	Barley1K	-	subsp. spontaneum	ISR	Israel, Shilat	31.9179	35.0208	winter	2	wild	wild	0.0001	0.9999	mixed	mixed	n.d.
FT078	B1K-19-12	Barley1K	-	subsp. spontaneum	ISR	Israel, Shilat	31.918	35.0199	winter	2	wild	wild	0	1	SCJ	mixed	n.d.
FT079	B1K-19-15	Barley1K	-	subsp. spontaneum	ISR	Israel, Shilat	31.9179	35.0214	winter	2	wild	wild	0	1	SCJ	mixed	n.d.
FT080	B1K-19-20	Barley1K	-	subsp. spontaneum	ISR	Israel, Shilat	31.9177	35.0209	winter	2	wild	wild	0	1	SCJ	mixed	n.d.
FT081	B1K-20-02	Barley1K	-	subsp. spontaneum	ISR	Israel, Dor	32.6179	34.9314	winter	2	wild	wild	0	1	mixed	mixed	n.d.
FT082	B1K-20-10	Barley1K	-	subsp. spontaneum	ISR	Israel, Dor	32.6177	34.9323	winter	2	wild	wild	0	1	mixed	mixed	n.d.
FT083	B1K-20-13	Barley1K	-	subsp. spontaneum	ISR	Israel, Dor	32.6172	34.9323	winter	2	wild	wild	0	1	mixed	mixed	n.d.
FT084	B1K-20-17	Barley1K	-	subsp. spontaneum	ISR	Israel, Dor	32.6167	34.9324	winter	2	wild	wild	0.0004	0.9996	mixed	mixed	n.d.
FT085	B1K-21-02	Barley1K	-	subsp. spontaneum	ISR	Israel, Kerem Maharal	32.6531	34.9744	winter	2	wild	wild	0	1	CG	mixed	n.d.
FT086	B1K-21-08	Barley1K	-	subsp. spontaneum	ISR	Israel, Kerem Maharal	32.6478	34.9673	winter	2	wild	wild	0	1	CG	CG	n.d.
FT087	B1K-21-11	Barley1K	-	subsp. spontaneum	ISR	Israel, Kerem Maharal	32.6476	34.9678	winter	2	wild	wild	0	1	CG	CG	n.d.
FT088	B1K-21-20	Barley1K	-	subsp. spontaneum	ISR	Israel, Kerem Maharal	32.6477	34.9669	winter	2	wild	wild	0	1	CG	CG	n.d.
FT089	B1K-22-03	Barley1K	-	subsp. spontaneum	ISR	Israel, Ramat David	32.6857	35.1714	winter	2	wild	wild	0.0026	0.9974	GH	mixed	n.d.
FT091	B1K-22-10	Barley1K	-	subsp. spontaneum	ISR	Israel, Ramat David	32.6856	35.1713	winter	2	wild	wild	0.098	0.902	mixed	mixed	n.d.
FT092	B1K-22-16	Barley1K	-	subsp. spontaneum	ISR	Israel, Ramat David	32.6848	35.1706	winter	2	wild	wild	0.0573	0.9427	mixed	mixed	n.d.
FT093	B1K-22-18	Barley1K	-	subsp. spontaneum	ISR	Israel, Ramat David	32.6858	35.1712	winter	2	wild	wild	0	1	CG	mixed	n.d.
FT094	B1K-23-02	Barley1K	-	subsp. spontaneum	ISR	Israel, Neot Kdumim	31.9567	34.9727	winter	2	wild	wild	0	1	mixed	mixed	n.d.
FT095	B1K-23-06	Barley1K	-	subsp. spontaneum	ISR	Israel, Neot Kdumim	31.9564	34.9722	winter	2	wild	wild	0	1	mixed	mixed	n.d.
FT097	B1K-23-14	Barley1K	-	subsp. spontaneum	ISR	Israel, Neot Kdumim	31.9551	34.9719	winter	2	wild	wild	0	1	SCJ	mixed	n.d.
FT098	B1K-24-02	Barley1K	-	subsp. spontaneum	ISR	Israel, Gan Ner	32.5488	35.3387	winter	2	wild	wild	0	1	JJ	mixed	n.d.
FT099	B1K-24-05	Barley1K	-	subsp. spontaneum	ISR	Israel, Gan Ner	32.5492	35.3396	winter	2	wild	wild	0.0114	0.9886	JJ	mixed	n.d.
FT100	B1K-24-10	Barley1K	-	subsp. spontaneum	ISR	Israel, Gan Ner	32.5491	35.3403	winter	2	wild	wild	0	1	CG	mixed	n.d.
FT102	B1K-24-18	Barley1K	-	subsp. spontaneum	ISR	Israel, Gan Ner	32.5486	35.3391	winter	2	wild	wild	0.0001	0.9999	JJ	mixed	n.d.
FT103	B1K-25-01	Barley1K	-	subsp. spontaneum	ISR	Israel, Avinadav	32.4633	35.4338	winter	2	wild	wild	0	1	CG	mixed	n.d.
FT104	B1K-25-05	Barley1K	-	subsp. spontaneum	ISR	Israel, Avinadav	32.4632	35.4344	winter	2	wild	wild	0.0005	0.9995	JJ	mixed	n.d.
FT105	B1K-25-09	Barley1K	-	subsp. spontaneum	ISR	Israel, Avinadav	32.4629	35.4352	winter	2	wild	wild	0.0104	0.9896	JJ	mixed	n.d.
FT108	B1K-26-04	Barley1K	-	subsp. spontaneum	ISR	Israel, Ein Gev	32.7476	35.6389	winter	2	wild	wild	0.0662	0.9338	GH	mixed	n.d.
FT110	B1K-26-11	Barley1K	-	subsp. spontaneum	ISR	Israel, Ein Gev	32.7467	35.6385	winter	2	wild	wild	0.0149	0.9851	GH	GH	n.d.
FT112	B1K-26-17	Barley1K	-	subsp. spontaneum	ISR	Israel, Ein Gev	32.7458	35.6381	winter	2	wild	wild	0.0117	0.9883	GH	mixed	n.d.
FT113	B1K-27-02	Barley1K	-	subsp. spontaneum	ISR	Israel, Tabgha	32.8754	35.5441	winter	2	wild	wild	0	1	HG	HG	n.d.
FT114	B1K-27-08	Barley1K	-	subsp. spontaneum	ISR	Israel, Tabgha	32.875	35.5438	winter	2	wild	wild	0	1	SCJ	mixed	n.d.
FT115	B1K-27-11	Barley1K	-	subsp. spontaneum	ISR	Israel, Tabgha	32.8745	35.5434	winter	2	wild	wild	0	1	HG	HG	n.d.
FT116	B1K-27-15	Barley1K	-	subsp. spontaneum	ISR	Israel, Tabgha	32.8742	35.5429	winter	2	wild	wild	0	1	HG	mixed	n.d.
FT117	B1K-27-19	Barley1K	-	subsp. spontaneum	ISR	Israel, Tabgha	32.8736	35.5425	winter	2	wild	wild	0	1	HG	mixed	n.d.
FT118	B1K-28-04	Barley1K	-	subsp. spontaneum	ISR	Israel, Mt. Arbel	32.8235	35.4962	winter	2	wild	wild	0	1	HG	mixed	n.d.
FT119	B1K-28-06	Barley1K	-	subsp. spontaneum	ISR	Israel, Mt. Arbel	32.8243	35.496	winter	2	wild	wild	0	1	HG	HG	n.d.
FT120	B1K-28-10	Barley1K	-	subsp. spontaneum	ISR	Israel, Mt. Arbel	32.8239	35.4975	winter	2	wild	wild	0	1	HG	HG	n.d.
FT121	B1K-28-15	Barley1K	-	subsp. spontaneum	ISR	Israel, Mt. Arbel	32.8235	35.4983	winter	2	wild	wild	0	1	HG	HG	n.d.
FT122	B1K-28-17	Barley1K	-	subsp. spontaneum	ISR	Israel, Mt. Arbel	32.8235	35.4952	winter	2	wild	wild	0	1	HG	HG	n.d.
FT123	B1K-29-04	Barley1K	-	subsp. spontaneum	ISR	Israel, Mt. Arbel	32.822	35.5033	winter	2	wild	wild	0	1	HG	HG	n.d.
FT124	B1K-29-13	Barley1K	-	subsp. spontaneum	ISR	Israel, Mt. Arbel	32.8225	35.5042	winter	2	wild	wild	0	1	HG	HG	n.d.
FT125	B1K-29-20	Barley1K	-	subsp. spontaneum	ISR	Israel, Mt. Arbel	32.821	35.5073	winter	2	wild	wild	0	1	HG	HG	n.d.
FT126	B1K-30-03	Barley1K	-	subsp. spontaneum	ISR	Israel, Oren canyon	32.7153	34.9768	winter	2	wild	wild	0	1	HG	HG	n.d.
FT127	B1K-30-07	Barley1K	-	subsp. spontaneum	ISR	Israel, Oren canyon	32.716	34.9763	winter	2	wild	wild	0	1	CG	mixed	n.d.
FT128	B1K-30-09	Barley1K	-	subsp. spontaneum	ISR	Israel, Oren canyon	32.7158	34.9757	winter	2	wild	wild	0	1	CG	mixed	n.d.
FT129	B1K-30-11	Barley1K	-	subsp. spontaneum	ISR	Israel, Oren canyon	32.7158	34.9757	winter	2	wild	wild	0	1	CG	mixed	n.d.
FT130	B1K-30-13	Barley1K	-	subsp. spontaneum	ISR	Israel, Oren canyon	32.715	34.9753	winter	2	wild	wild	0	1	CG	mixed	n.d.
FT131	B1K-30-20	Barley1K	-	subsp. spontaneum	ISR	Israel, Oren canyon	32.7136	34.9753	winter	2	wild	wild	0	1	CG	mixed	n.d.
FT132	B1K-31-01	Barley1K	-	subsp. spontaneum	ISR	Israel, Avny hill	32.7734	35.4466	winter	2	wild	wild	0	1	NM	NM	n.d.
FT133	B1K-31-05	Barley1K	-	subsp. spontaneum	ISR	Israel, Avny hill	32.7735	35.4472	winter	2	wild	wild	0	1	NM	NM	n.d.
FT134	B1K-31-11	Barley1K	-	subsp. spontaneum	ISR	Israel, Avny hill	32.773	35.4478	winter	2	wild	wild	0.0004	0.9996	NM	NM	n.d.
FT135	B1K-31-15	Barley1K	-	subsp. spontaneum	ISR	Israel, Avny hill	32.7718	35.4486	winter	2	wild	wild	0	1	NM	NM	n.d.
FT136	B1K-31-19	Barley1K	-	subsp. spontaneum	ISR	Israel, Avny hill	32.7725	35.4488	winter	2	wild	wild	0	1	HG	mixed	n.d.
FT138	B1K-32-08	Barley1K	-	subsp. spontaneum	ISR	Israel, Moledet	32.5786	35.4713	winter	2	wild	wild	0.0419	0.9581	NM	NM	n.d.
FT140	B1K-32-13	Barley1K	-	subsp. spontaneum	ISR	Israel, Moledet	32.5788	35.4724	winter	2	wild	wild	0.0215	0.9785	HG	HG	n.d.
FT142	B1K-33-03	Barley1K	-	subsp. spontaneum	ISR	Israel, Mt. Harif	30.5716	34.677	winter	2	wild	wild	0	1	NM	mixed	n.d.
FT145	B1K-33-19	Barley1K	-	subsp. spontaneum	ISR	Israel, Mt. Harif	30.5717	34.6764	winter	2	wild	wild	0.0171	0.9829	HG	HG	n.d.
FT146	B1K-34-04	Barley1K	-	subsp. spontaneum	ISR	Israel, Havarim stream	30.8451	34.745	winter	2	wild	wild	0	1	NM	NM	n.d.
FT148	B1K-34-09	Barley1K	-	subsp. spontaneum	ISR	Israel, Havarim stream	30.8451	34.7449	winter	2	wild	wild	0	1	NM	NM	n.d.
FT149	B1K-34-10	Barley1K	-	subsp. spontaneum	ISR	Israel, Havarim stream	30.8451	34.7449	winter	2	wild	wild	0.0001	0.9999	NM	mixed	n.d.
FT150	B1K-34-14	Barley1K	-	subsp. spontaneum	ISR	Israel, Havarim stream	30.8446	34.7456	winter	2	wild	wild	0	1	NM	NM	n.d.
FT151	B1K-34-20	Barley1K	-	subsp. spontaneum	ISR	Israel, Havarim stream	30.8444	34.7469	winter	2	wild	wild	0.0474	0.9526	HG	mixed	n.d.
FT152	B1K-35-04	Barley1K	-	subsp. spontaneum	ISR	Israel, Beit Govrin	31.5969	34.8988	winter	2	wild	wild	0	1	SCJ	SCJ	n.d.
FT153	B1K-35-08	Barley1K	-	subsp. spontaneum	ISR	Israel, Beit Govrin	31.5962	34.899	winter	2	wild	wild	0	1	SCJ	SCJ	n.d.
FT154	B1K-35-11	Barley1K	-	subsp. spontaneum	ISR	Israel, Beit Govrin	31.5958	34.8991	winter	2	wild	wild	0	1	SCJ	SCJ	n.d.
FT155	B1K-35-16	Barley1K	-	subsp. spontaneum	ISR	Israel, Beit Govrin	31.5953	34.8992	winter	2	wild	wild	0	1	SCJ	SCJ	n.d.
FT156	B1K-35-19	Barley1K	-	subsp. spontaneum	ISR	Israel, Beit Govrin	31.5947	34.8998	winter	2	wild	wild	0	1	SCJ	SCJ	n.d.
FT158	B1K-36-05	Barley1K	-	subsp. spontaneum	ISR	Israel, Amiad	32.9259	35.5311	winter	2	wild	wild	0	1	HG	HG	n.d.
FT159	B1K-36-15	Barley1K	-	subsp. spontaneum	ISR	Israel, Amiad	32.9259	35.5319	winter	2	wild	wild	0	1	HG	HG	n.d.
FT160	B1K-36-20	Barley1K	-	subsp. spontaneum	ISR	Israel, Amiad	32.9265	35.5317	winter	2	wild	wild	0	1	HG	HG	n.d.
FT161	B1K-37-03	Barley1K	-	subsp. spontaneum	ISR	Israel, Almagor	32.9062	35.6067	winter	2	wild	wild	0	1	HG	HG	n.d.
FT163	B1K-37-11	Barley1K	-	subsp. spontaneum	ISR	Israel, Almagor	32.9103	35.6056	winter	2	wild	wild	0.0129	0.9871	GH	mixed	n.d.
FT164	B1K-37-15	Barley1K	-	subsp. spontaneum	ISR	Israel, Almagor	32.9104	35.605	winter	2	wild	wild	0	1	HG	HG	n.d.
FT166	B1K-38-01	Barley1K	-	subsp. spontaneum	ISR	Israel, Yehudia	32.944	35.7015	winter	2	wild	wild	0	1	HG	mixed	n.d.
FT167	B1K-38-12	Barley1K	-	subsp. spontaneum	ISR	Israel, Yehudia	32.9434	35.7004	winter	2	wild	wild	0.0227	0.9773	GH	mixed	n.d.
FT168	B1K-38-14	Barley1K	-	subsp. spontaneum	ISR	Israel, Yehudia	32.9429	35.7003	winter	2	wild	wild	0.0124	0.9876	GH	mixed	n.d.
FT169	B1K-39-02	Barley1K	-	subsp. spontaneum	ISR	Israel, Mt. Shifon	33.0703	35.7695	winter	2	wild	wild	0.0561	0.9439	GH	GH	n.d.
FT170	B1K-39-20	Barley1K	-	subsp. spontaneum	ISR	Israel, Mt. Shifon	33.0708	35.7694	winter	2	wild	wild	0.0477	0.9523	GH	GH	n.d.
FT171	B1K-40-02	Barley1K	-	subsp. spontaneum	ISR	Israel, Sa'ar stream	33.2298	35.7304	winter	2	wild	wild	0	1	mixed	mixed	n.d.
FT172	B1K-40-08	Barley1K	-	subsp. spontaneum	ISR	Israel, Sa'ar stream	33.2294	35.7307	winter	2	wild	wild	0.0134	0.9866	GH	mixed	n.d.
FT173	B1K-40-16	Barley1K	-	subsp. spontaneum	ISR	Israel, Sa'ar stream	33.2304	35.731	winter	2	wild	wild	0.0177	0.9823	GH	mixed	n.d.
FT174	B1K-41-03	Barley1K	-	subsp. spontaneum	ISR	Israel, Dan stream	33.2515	35.6479	winter	2	wild	wild	0	1	SCJ	SCJ	n.d.
FT175	B1K-41-08	Barley1K	-	subsp. spontaneum	ISR	Israel, Dan stream	33.2511	35.6455	winter	2	wild	wild	0.0025	0.9975	CG	mixed	n.d.
FT176	B1K-41-11	Barley1K	-	subsp. spontaneum	ISR	Israel, Dan stream	33.2514	35.646	winter	2	wild	wild	0	1	HG	HG	n.d.
FT177	B1K-41-13	Barley1K	-	subsp. spontaneum	ISR	Israel, Dan stream	33.2513	35.6448	winter	2	wild	wild	0	1	HG	mixed	n.d.
FT178	B1K-41-18	Barley1K	-	subsp. spontaneum	ISR	Israel, Dan stream	33.25	35.6461	winter	2	wild	wild	0.0154	0.9846	mixed	mixed	n.d.
FT179	B1K-42-01	Barley1K	-	subsp. spontaneum	ISR	Israel, Jordan est. Chanal	33.1397	35.63	winter	2	wild	wild	0.0073	0.9927	GH	mixed	n.d.
FT181	B1K-42-07	Barley1K	-	subsp. spontaneum	ISR	Israel, Jordan est. Chanal	33.1406	35.63	winter	2	wild	wild	0.0327	0.9673	GH	mixed	n.d.
FT182	B1K-42-10	Barley1K	-	subsp. spontaneum	ISR	Israel, Jordan est. Chanal	33.141	35.6302	winter	2	wild	wild	0	1	GH	mixed	n.d.
FT183	B1K-42-16	Barley1K	-	subsp. spontaneum	ISR	Israel, Jordan est. Chanal	33.1394	35.63	winter	2	wild	wild	0.0108	0.9892	GH	mixed	n.d.
FT185	B1K-43-01	Barley1K	-	subsp. spontaneum	ISR	Israel, Yftach	33.1311	35.5564	winter	2	wild	wild	0.0054	0.9946	GH	mixed	n.d.
FT187	B1K-43-14	Barley1K	-	subsp. spontaneum	ISR	Israel, Yftach	33.1326	35.5576	winter	2	wild	wild	0	1	HG	HG	n.d.
FT188	B1K-43-19	Barley1K	-	subsp. spontaneum	ISR	Israel, Yftach	33.1315	35.5576	winter	2	wild	wild	0	1	HG	mixed	n.d.
FT189	B1K-44-03	Barley1K	-	subsp. spontaneum	ISR	Israel, Klil	32.9878	35.1903	winter	2	wild	wild	0.0001	0.9999	CG	mixed	n.d.
FT191	B1K-44-07	Barley1K	-	subsp. spontaneum	ISR	Israel, Klil	32.9867	35.1912	winter	2	wild	wild	0	1	SCJ	SCJ	n.d.
FT194	B1K-44-20	Barley1K	-	subsp. spontaneum	ISR	Israel, Klil	32.9869	35.1921	winter	2	wild	wild	0	1	SCJ	SCJ	n.d.
FT195	B1K-45-02	Barley1K	-	subsp. spontaneum	ISR	Israel, Goren	33.0467	35.2481	winter	2	wild	wild	0	1	CG	mixed	n.d.
FT196	B1K-45-08	Barley1K	-	subsp. spontaneum	ISR	Israel, Goren	33.0463	35.2488	winter	2	wild	wild	0	1	CG	mixed	n.d.
FT198	B1K-45-14	Barley1K	-	subsp. spontaneum	ISR	Israel, Goren	33.0456	35.2493	winter	2	wild	wild	0	1	CG	mixed	n.d.
FT199	B1K-46-03	Barley1K	-	subsp. spontaneum	ISR	Israel, Amud stream	32.8701	35.5029	winter	2	wild	wild	0	1	HG	mixed	n.d.
FT200	B1K-46-07	Barley1K	-	subsp. spontaneum	ISR	Israel, Amud stream	32.8726	35.502	winter	2	wild	wild	0	1	HG	HG	n.d.
FT202	B1K-46-15	Barley1K	-	subsp. spontaneum	ISR	Israel, Amud stream	32.8743	35.5022	winter	2	wild	wild	0	1	HG	mixed	n.d.
FT203	B1K-46-20	Barley1K	-	subsp. spontaneum	ISR	Israel, Amud stream	32.8724	35.5028	winter	2	wild	wild	0	1	HG	mixed	n.d.
FT204	B1K-47-04	Barley1K	-	subsp. spontaneum	ISR	Israel, Canada park	31.8392	35.0111	winter	2	wild	wild	0	1	SCJ	SCJ	n.d.
FT205	B1K-47-08	Barley1K	-	subsp. spontaneum	ISR	Israel, Canada park	31.8396	35.0092	winter	2	wild	wild	0	1	SCJ	mixed	n.d.
FT207	B1K-47-13	Barley1K	-	subsp. spontaneum	ISR	Israel, Canada park	31.8391	35.0094	winter	2	wild	wild	0	1	SCJ	SCJ	n.d.
FT208	B1K-47-20	Barley1K	-	subsp. spontaneum	ISR	Israel, Canada park	31.8389	35.0108	winter	2	wild	wild	0	1	SCJ	SCJ	n.d.
FT209	B1K-48-03	Barley1K	-	subsp. spontaneum	ISR	Israel, Sinsan stream	31.6902	35.0126	winter	2	wild	wild	0	1	SCJ	SCJ	n.d.
FT211	B1K-48-11	Barley1K	-	subsp. spontaneum	ISR	Israel, Sinsan stream	31.6905	35.0139	winter	2	wild	wild	0	1	SCJ	SCJ	n.d.
FT212	B1K-48-16	Barley1K	-	subsp. spontaneum	ISR	Israel, Sinsan stream	31.6909	35.0132	winter	2	wild	wild	0	1	SCJ	SCJ	n.d.
FT213	B1K-48-19	Barley1K	-	subsp. spontaneum	ISR	Israel, Sinsan stream	31.6907	35.0127	winter	2	wild	wild	0	1	SCJ	SCJ	n.d.
FT214	B1K-49-04	Barley1K	-	subsp. spontaneum	ISR	Israel, Mt. Eitan	31.7704	35.1128	winter	2	wild	wild	0.0005	0.9995	SCJ	mixed	n.d.
FT215	B1K-49-08	Barley1K	-	subsp. spontaneum	ISR	Israel, Mt. Eitan	31.7698	35.1125	winter	2	wild	wild	0.03	0.97	JJ	mixed	n.d.
FT217	B1K-49-13	Barley1K	-	subsp. spontaneum	ISR	Israel, Mt. Eitan	31.772	35.1124	winter	2	wild	wild	0	1	SCJ	SCJ	n.d.
FT218	B1K-49-18	Barley1K	-	subsp. spontaneum	ISR	Israel, Mt. Eitan	31.772	35.1129	winter	2	wild	wild	0	1	SCJ	SCJ	n.d.
FT219	B1K-50-08	Barley1K	-	subsp. spontaneum	ISR	Israel, Mt. Hermon	33.2872	35.7635	winter	2	wild	wild	0.0548	0.9452	mixed	mixed	n.d.
FT220	B1K-50-14	Barley1K	-	subsp. spontaneum	ISR	Israel, Mt. Hermon	33.2873	35.763	winter	2	wild	wild	0.0441	0.9559	mixed	mixed	n.d.
FT221	B1K-51-01	Barley1K	-	subsp. spontaneum	ISR	Israel, Mt.Meron	32.9736	35.4239	winter	2	wild	wild	0.0003	0.9997	CG	mixed	n.d.
FT222	B1K-51-07	Barley1K	-	subsp. spontaneum	ISR	Israel, Mt.Meron	32.9743	35.4239	winter	2	wild	wild	0.019	0.981	GH	mixed	n.d.
FT229	HID-1	ICARDA	IG 38655	subsp. spontaneum	IRQ	Iraq, Arbil, 4 Km W Salahadin	36.4	44.15	winter	2	wild	wild	0	1	SCJ	mixed	n.d.
FT231	HID-4	ICARDA	IG 107423	subsp. spontaneum	IRQ	Iraq, Mosul, 20 Km S Al Hatra junction, Mosul road	35.5833	43	winter	2	wild	wild	0.013	0.987	UM	UM	n.d.
FT232	HID-6	ICARDA	IG 107425	subsp. spontaneum	IRQ	Iraq, Mosul, Jebel Sinjar Karsi	36.4167	41.65	winter	2	wild	wild	0.0404	0.9596	mixed	mixed	n.d.
FT233	HID-8-1	ICARDA	IG 108995	subsp. spontaneum	IRQ	Iraq	33.33	44.4	winter	2	wild	wild	0.013	0.987	UM	UM	n.d.
FT234	HID-10	ICARDA	IG 108997	subsp. spontaneum	IRQ	Iraq	33.33	44.4	winter	2	wild	wild	0.0405	0.9595	mixed	mixed	n.d.
FT236	HID-21	ICARDA	IG 38676	subsp. spontaneum	IRN	Iran, Khuzestan, along Ahvaz-Dizful road, via Shush & Andimeshk	31.5	48.8	winter	2	wild	wild	0.0002	0.9998	GH	mixed	n.d.
FT242	HID-39	ICARDA	IG 107047	subsp. spontaneum	IRN	Iran, Arak town, Sherodi Street between train station and city center	34.0833	49.8	winter	2	wild	wild	0.054	0.946	UM	mixed	n.d.
FT243	HID-40	ICARDA	IG 112669	subsp. spontaneum	IRN	Iran, Agajari oil fields (Behbahan-Kalafabad)	30.5167	49.8333	winter	2	wild	wild	0.0555	0.9445	LM	mixed	n.d.
FT248	HID-53	ICARDA	IG 112787	subsp. spontaneum	IRN	Iran, Khuzestan, 45 Km from Ahwaz to Dezful	31.6759	48.5792	winter	2	wild	wild	0.0341	0.9659	LM	LM	n.d.
FT250	HID-55	ICARDA	IG 38674	subsp. spontaneum	TUR	Turkey, Urfa, Ceylanpinar	36.85	40.0333	winter	2	wild	wild	0	1	CG	mixed	n.d.
FT252	HID-57	ICARDA	IG 39837	subsp. spontaneum	TUR	Turkey, Hakkari, 18 Km SW Semdinli	37.25	44.4833	winter	2	wild	wild	0.0464	0.9536	mixed	mixed	n.d.
FT254	HID-60	ICARDA	IG 39876	subsp. spontaneum	TUR	Turkey, Hakkari, 18 Km SW Semdinli	36.7167	37.1167	winter	2	wild	wild	0.0238	0.9762	UM	UM	n.d.
FT255	HID-61	ICARDA	IG 116097	subsp. spontaneum	TUR	Turkey,Gaziantep, 2 Km before Musabeyli	36.8389	36.9325	winter	2	wild	wild	0.0727	0.9273	NL	mixed	n.d.
FT256	HID-65	ICARDA	IG 116101	subsp. spontaneum	TUR	Turkey, Gaziantep, Karacali village.	36.7519	37.4753	winter	2	wild	wild	0.0203	0.9797	UM	UM	n.d.
FT260	HID-70	ICARDA	IG 116107	subsp. spontaneum	TUR	Turkey, Gaziantep, between Duzbayir and Tasli, 1 Km before Tasli	36.8381	37.7225	winter	2	wild	wild	0.0213	0.9787	UM	UM	n.d.
FT262	HID-84	ICARDA	IG 116122	subsp. spontaneum	TUR	Turkey, Gaziantep, 20 km N on the way from Kilis to Gaziantep, Hi-way, 1 Km from Kazikli	36.7808	37.2833	winter	2	wild	wild	0.0841	0.9159	NL	mixed	n.d.
FT263	HID-85	ICARDA	IG 116123	subsp. spontaneum	TUR	Turkey, Gaziantep, 2 Km W Kavsak road Kuscu	37.0086	37.1339	winter	2	wild	wild	0.0319	0.9681	JJ	mixed	n.d.
FT267	HID-96	ICARDA	IG 39821	subsp. spontaneum	JOR	Jordan, Amman, Madaba, Jiza 44 Km S of Amman	31.7	35.95	winter	2	wild	wild	0.0839	0.9161	UM	mixed	n.d.
FT270	HID-101	ICARDA	IG 39856	subsp. spontaneum	SYR	Syria, Damascus, Awajan, 13 km N Domier	33.6542	36.8361	winter	2	wild	wild	0.0729	0.9271	mixed	mixed	n.d.
FT271	HID-104	ICARDA	IG 39942	subsp. spontaneum	SYR	Syria, Al Hassaka, 33 Km N Al Hassaka, on Al Hassaka Kamishly road.	36.7719	40.8619	winter	2	wild	wild	0.0246	0.9754	UM	UM	n.d.
FT274	HID-114	ICARDA	IG 40156	subsp. spontaneum	LBN	Lebanon, Saida, 15 Km S Saida to Nabatiye, near Saksaniye	33.45	35.3167	winter	2	wild	wild	0	1	CG	mixed	n.d.
FT275	HID-122	ICARDA	IG 115780	subsp. spontaneum	JOR	Jordan, Zarqa, 700 m before junction Mafraq-Zarqa and Khatlla road	32.0167	36.0167	winter	2	wild	wild	0.0778	0.9222	GH	mixed	n.d.
FT279	HID-133	USDA	IG 38659	subsp. spontaneum	AFG	Afghanistan, Baghlan, Kataghan	35.75	69	winter	2	wild	wild	0.0473	0.9527	UM	mixed	n.d.
FT280	HID-135	USDA	IG 38660	subsp. spontaneum	AFG	Afghanistan, Herat, Herat	34.3333	62.2	winter	2	wild	wild	0.0479	0.9521	UM	mixed	n.d.
FT281	HID-137	USDA	PI245739	subsp. spontaneum	TUR	Turkey, Urfa, Ceylanpinar	36.8508	40.0475	winter	2	wild	wild	0.0207	0.9793	UM	UM	n.d.
FT282	HID-138	USDA	PI249983	subsp. spontaneum	IRN	Iran, Khuzestan, Along Ahfaz-Dizful road via Shush and Andimishk	32	48.55	winter	2	wild	wild	0.0185	0.9815	LM	LM	n.d.
FT283	HID-140	USDA	PI253933	subsp. spontaneum	IRQ	Iraq, Arbil, Salahudin, 127 Km E Mosul	36.4	44.2	winter	2	wild	wild	0.0254	0.9746	UM	UM	n.d.
FT284	HID-142	USDA	PI268242	subsp. spontaneum	IRN	Iran, Kerman, American Hospital Compound Kerman	30.283	57.083	winter	2	wild	wild	0.0013	0.9987	SCJ	mixed	n.d.
FT286	HID-144	USDA	PI268244	subsp. spontaneum	IRN	Iran, Boyer Ahmadi-ye, 40 Km S Dow Gonbadan, Habitat: foothills	30.0667	50.8333	winter	2	wild	wild	0.0298	0.9702	NM	NM	n.d.
FT287	HID-145	USDA	IG 38792	subsp. spontaneum	ISR	Israel, Southern, Kfar Yerocham	31	34.9167	winter	2	wild	wild	0	1	NM	NM	n.d.
FT289	HID-149	USDA	IG 38805	subsp. spontaneum	ISR	Israel, Northern, Kfar Hannasi	32.9667	35.6	winter	2	wild	wild	0.0184	0.9816	GH	GH	n.d.
FT292	HID-157	USDA	IG 38836	subsp. spontaneum	ISR	Israel, Southern, Tel Ashdod	31.75	34.65	winter	2	wild	wild	0	1	CG	mixed	n.d.
FT293	HID-160	USDA	IG 38839	subsp. spontaneum	ISR	Israel, Southern, Bet Govrin-Bet Nir (283)	31.6	34.9	winter	2	wild	wild	0.0458	0.9542	GH	GH	n.d.
FT295	HID-168	USDA	IG 38849	subsp. spontaneum	ISR	Israel, Jerusalem, Har'el	31.8	34.9667	winter	2	wild	wild	0	1	SCJ	SCJ	n.d.
FT296	HID-169	USDA	IG 38850	subsp. spontaneum	ISR	Israel, Haifa, Wadi Milik	32.7803	35.0422	winter	2	wild	wild	0.0747	0.9253	SCJ	mixed	n.d.
FT297	HID-174	USDA	IG 38859	subsp. spontaneum	ISR	Israel, Northern, Yiftah	33.1286	35.5519	winter	2	wild	wild	0	1	HG	HG	n.d.
FT298	HID-175	USDA	IG 38860	subsp. spontaneum	ISR	Israel, Haifa, Kefar Hasadim	32.7528	35.0956	winter	2	wild	wild	0	1	CG	mixed	n.d.
FT299	HID-176	USDA	IG 38861	subsp. spontaneum	ISR	Israel, Northern, Kfar Hittim	32.8	35.5	winter	2	wild	wild	0	1	HG	HG	n.d.
FT300	HID-180	USDA	IG 38868	subsp. spontaneum	ISR	Israel, Jerusalem, Netiv HaLamed He (N.L.H.)	31.6833	35	winter	2	wild	wild	0	1	SCJ	SCJ	n.d.
FT301	HID-182	USDA	IG 38871	subsp. spontaneum	ISR	Israel, Southern, N.L.H.-Aderet	31.85	34.9667	winter	2	wild	wild	0.0895	0.9105	SCJ	mixed	n.d.
FT302	HID-183	USDA	IG 38873	subsp. spontaneum	ISR	Israel, Northern, Nir David	32.5028	35.4569	winter	2	wild	wild	0.0006	0.9994	SCJ	mixed	n.d.
FT303	HID-184	USDA	IG 38875	subsp. spontaneum	ISR	Israel, Central, Nahal Poleg	32.2667	34.8333	winter	2	wild	wild	0.0001	0.9999	SCJ	mixed	n.d.
FT310	HID-198	USDA	IG 38906	subsp. spontaneum	ISR	Israel, Jerusalem, Sedot Mikha	31.7167	34.9167	winter	2	wild	wild	0	1	SCJ	SCJ	n.d.
FT311	HID-202	USDA	IG 38919	subsp. spontaneum	ISR	Israel, Jerusalem,Yish'i	31.7333	34.9667	winter	2	wild	wild	0	1	SCJ	SCJ	n.d.
FT313	HID-213	USDA	IG 38946	subsp. spontaneum	ISR	Israel, Southern, Megalim	31.4	34.6	winter	2	wild	wild	0	1	SCJ	SCJ	n.d.
FT314	HID-215	USDA	IG 38948	subsp. spontaneum	ISR	Israel, Jerusalem, Hartuv	31.7667	35	winter	2	wild	wild	0	1	SCJ	SCJ	n.d.
FT315	HID-217	USDA	IG 38956	subsp. spontaneum	ISR	Israel, Jerusalem, Elah valley	31.7	34.95	winter	2	wild	wild	0	1	SCJ	SCJ	n.d.
FT316	HID-218	USDA	IG 38981	subsp. spontaneum	ISR	Israel, Yaar Hanassi	31.5	34.75	winter	2	wild	wild	0	1	SCJ	mixed	n.d.
FT317	HID-222	USDA	IG 39073	subsp. spontaneum	ISR	Israel, Northern, Meron, Upper Galilee, site 3	32.9889	35.4403	winter	2	wild	wild	0.0095	0.9905	GH	mixed	n.d.
FT318	HID-224	USDA	IG 39079	subsp. spontaneum	ISR	Israel, Northern, Kefar Shammay, Upper Galilee site 2	32.9583	35.4583	winter	2	wild	wild	0.0002	0.9998	mixed	mixed	n.d.
FT320	HID-230	USDA	IG 39097	subsp. spontaneum	ISR	Israel, Yaqum, Central Coastal Plain, site 1	32.25	34.85	winter	2	wild	wild	0	1	SCJ	SCJ	n.d.
FT321	HID-233	USDA	IG 39103	subsp. spontaneum	ISR	Israel, Wadi Sarar, Southern Coastal Plain, site 2	31.9361	34.705	winter	2	wild	wild	0	1	GH	mixed	n.d.
FT322	HID-236	USDA	IG 39107	subsp. spontaneum	ISR	Israel, Central, Gedera, Southern Coastal Plain, site 1	31.8167	34.7667	winter	2	wild	wild	0	1	SCJ	SCJ	n.d.
FT323	HID-237	USDA	IG 39112	subsp. spontaneum	ISR	Israel, Jerusalem, Emeq HaEla, Judean Foothills, site 1	31.6667	34.9833	winter	2	wild	wild	0	1	SCJ	SCJ	n.d.
FT324	HID-239	USDA	IG 39118	subsp. spontaneum	ISR	Israel, Jerusalem, Netiv Halamed He Judean Foothills, site 1	31.6833	35	winter	2	wild	wild	0.031	0.969	SCJ	mixed	n.d.
FT325	HID-242	USDA	IG 39126	subsp. spontaneum	ISR	Israel, Southern, 'En Yorqeam, Northern Negev Lowlands, site 2	30.9167	35.05	winter	2	wild	wild	0	1	SCJ	mixed	n.d.
FT326	HID-243	USDA	IG 39127	subsp. spontaneum	ISR	Israel, Southern, 'En Yorqeam, Northern Negev Lowlands, site 3	30.9167	35.05	winter	2	wild	wild	0.0262	0.9738	NM	mixed	n.d.
FT327	HID-244	USDA	IG 39128	subsp. spontaneum	ISR	Israel, Southern, 'En Yorqeam, Northern Negev Lowlands, site 4	30.9167	35.05	winter	2	wild	wild	0	1	NM	NM	n.d.
FT328	HID-245	USDA	IG 39129	subsp. spontaneum	ISR	Israel, Southern, 'En Yorqeam, Northern Negev Lowlands, site 5	30.9167	35.05	winter	2	wild	wild	0	1	NM	NM	n.d.
FT329	HID-246	USDA	IG 39130	subsp. spontaneum	ISR	Israel, Southern, 'En Yorqeam, Northern Negev Lowlands, site 6	30.9167	35.05	winter	2	wild	wild	0.0001	0.9999	NM	mixed	n.d.
FT331	HID-249	USDA	IG 40140	subsp. spontaneum	IRN	Iran, Lorestan, Dez Watershed Project, 7 Km W Nuzian Pass, 50 Km SE of Khorramabad. Habitat: moist, spring area	33.2333	48.5667	winter	2	wild	wild	0.0493	0.9507	mixed	mixed	n.d.
FT332	HID-250	USDA	IG 40141	subsp. spontaneum	IRN	Iran, Lorestan, Near Camp, of Dez Watershed Project	33.8167	48.1833	winter	2	wild	wild	0.0411	0.9589	UM	mixed	n.d.
FT335	HID-258	USDA	IG 39586	subsp. spontaneum	ISR	Israel, Haifa, 'Atlit	32.6833	34.9333	winter	2	wild	wild	0.0099	0.9901	SCJ	mixed	n.d.
FT336	HID-262	USDA	IG 39670	subsp. spontaneum	ISR	Israel, Northern, Rosh Pinna	32.9667	35.5333	winter	2	wild	wild	0	1	HG	HG	n.d.
FT337	HID-263	USDA	PI466470	subsp. spontaneum	ISR	Israel, Northern, Gadot	33.0167	35.6167	winter	2	wild	wild	0	1	HG	HG	n.d.
FT338	HID-264	USDA	IG 39697	subsp. spontaneum	ISR	Israel, Northern, Mt Meron	33	35.4167	winter	2	wild	wild	0.0225	0.9775	GH	mixed	n.d.
FT340	HID-272	USDA	PI531851	subsp. spontaneum	ISR	Israel, Southern, Ruhama, Northern Negev	31.5	34.7	winter	2	wild	wild	0	1	SCJ	mixed	n.d.
FT341	HID-273	USDA	PI531852	subsp. spontaneum	ISR	Israel, Central, Tulkarm, Central Coastal Plain	32.3	35.0167	winter	2	wild	wild	0	1	mixed	mixed	n.d.
FT342	HID-277	USDA	PI531858	subsp. spontaneum	ISR	Israel, Northern, Yehi'am, Upper Galilee	32.9967	35.2239	winter	2	wild	wild	0.008	0.992	CG	mixed	n.d.
FT344	HID-290	Aust. WCC	AUS 402758	subsp. spontaneum	IRN	Iran, Shahabad-Ilam 1	36.6217	53.0333	winter	2	wild	wild	0.0331	0.9669	UM	mixed	n.d.
FT345	HID-291	Aust. WCC	AUS 402759	subsp. spontaneum	IRN	Iran, Shahabad-Ilam 1	36.6217	53.0333	winter	2	wild	wild	0.0354	0.9646	UM	mixed	n.d.
FT346	HID-297	IPK	HOR 2680	subsp. spontaneum	IRN	Iran, Behbahan-Kalafabad, Agajari oil fields	30.5167	49.8333	winter	2	wild	wild	0.041	0.959	mixed	mixed	n.d.
FT347	HID-299	IPK	HOR 2682	subsp. spontaneum	IRN	Iran, Masjed-Suleiman to Shushtar and Dezful, 26 km	32.55	49.8333	winter	2	wild	wild	0.0178	0.9822	LM	mixed	n.d.
FT349	HID-302	IPK	HOR 2685	subsp. spontaneum	IRN	Iran, near Shush, Farm Hseyn (Hossein) Abad	32.55	48.8167	winter	2	wild	wild	0.0222	0.9778	LM	LM	n.d.
FT350	HID-304	IPK	HOR 2687	subsp. spontaneum	IRN	Iran, Ahwaz, experimental field	31.5333	48.8167	winter	2	wild	wild	0.0473	0.9527	LM	LM	n.d.
FT352	HID-307	IPK	HOR 2690	subsp. spontaneum	IRN	Iran, Kordestan, Farm Hossein Abad, 116 km von Ahwaz	31.5333	48.8167	winter	2	wild	wild	0.0147	0.9853	LM	LM	n.d.
FT353	HID-308	IPK	HOR 2691	subsp. spontaneum	IRN	Iran, Kordestan, Farm Hossein Abad, 116 km von Ahwaz	31.5333	48.8167	winter	2	wild	wild	0.0395	0.9605	LM	LM	n.d.
FT355	HID-310	IPK	HOR 2882	subsp. spontaneum	IRN	Iran, Khuzestan, 45 Km from Ahwaz to Dezful	31.5333	48.8167	winter	2	wild	wild	0.0381	0.9619	LM	LM	n.d.
FT372	HID-343	BAZ Br.GB	-	subsp. spontaneum	ISR	Israel, Jerusalem, Netiv Lamed Hei; by MPIZ Cologne	31.6833	35	winter	2	wild	wild	0.0054	0.9946	mixed	mixed	n.d.
FT373	HID-355	by Prof Salamini	-	subsp. spontaneum	TUR	Turkey, 38 Km West of Dyarbakir	37.7866	39.748	winter	2	wild	wild	0.0155	0.9845	UM	mixed	n.d.
FT376	HID-360	IPK	-	subsp. spontaneum	TKM	Turkmenistan, Kushka river valley betw. Kush	35.2758	62.3417	winter	2	wild	wild	0.0698	0.9302	UM	mixed	n.d.
FT377	HID-361	IPK	-	subsp. spontaneum	ISR	Israel	31.5	34.75	winter	2	wild	wild	0	1	SCJ	SCJ	n.d.
FT381	HID-369	Prof Salamini	-	subsp. spontaneum	ISR	Israel, Mt. Meron	32.9948	35.4105	winter	2	wild	wild	0.0537	0.9463	UM	mixed	n.d.
FT382	HID-372	Prof Salamini	-	subsp. spontaneum	ISR	Israel	31.77	35.23	winter	2	wild	wild	0	1	HG	HG	n.d.
FT389	HID-382	Prof Salamini	BGRC 39861	subsp. agriocrithon Åberg var. agriocrithon	CHN	China, Guizhou Sheng, Taofu	n.d.	n.d.	winter	2	wild	wild	0.0346	0.9654	LM	LM	n.d.
FT394	HID-386	Prof Pillen	-	subsp. spontaneum	ISR	Israel, Kisalon	31.7747	35.0485	winter	2	wild	wild	0	1	SCJ	mixed	n.d.
FT446	HID-2	ICARDA	IG 38658	subsp. spontaneum	IRQ	Iraq, Sulaymaniyah, inside Chemchemal fenced area	35.5367	44.8319	winter	2	wild	wild	0.012	0.988	LM	mixed	n.d.
FT452	HP-02-3	Hakan Özkan	-	subsp. spontaneum	TUR	Turkey, 42 km E from Türkoğlu to Gaziantep	37.3253	37.1578	winter	2	wild	wild	0.066	0.934	NL	mixed	n.d.
FT453	HP-03-2	Hakan Özkan	-	subsp. spontaneum	TUR	Turkey, 50 km SE Türkoğlu to Gaziantep	37.2878	37.1894	winter	2	wild	wild	0.0851	0.9149	NL	mixed	n.d.
FT454	HP-10-4	Hakan Özkan	-	subsp. spontaneum	TUR	Turkey, 19.1 km E from Antakya	36.2558	36.4672	winter	2	wild	wild	0.0512	0.9488	NL	NL	n.d.
FT455	HP-10-5	Hakan Özkan	-	subsp. spontaneum	TUR	Turkey, 19.1 km E from Antakya	36.2558	36.4672	winter	2	wild	wild	0.0384	0.9616	NL	NL	n.d.
FT456	HP-11-1	Hakan Özkan	-	subsp. spontaneum	TUR	Turkey, 32.9 km E from Antakya	36.2475	36.5247	winter	2	wild	wild	0.0714	0.9286	NL	mixed	n.d.
FT457	HP-13-2	Hakan Özkan	-	subsp. spontaneum	TUR	Turkey, 85.6 km E from Birecik to Şanlıurfa	37.1231	38.6803	winter	2	wild	wild	0.0497	0.9503	NL	NL	n.d.
FT458	HP-15-1	Hakan Özkan	-	subsp. spontaneum	TUR	Turkey, 48.7 km N Şanlıurfa to Siverek	37.4933	38.8767	winter	2	wild	wild	0.0611	0.9389	NL	NL	n.d.
FT460	HP-15-3	Hakan Özkan	-	subsp. spontaneum	TUR	Turkey, 48.7 km N Şanlıurfa to Siverek	37.4933	38.8767	winter	2	wild	wild	0.0242	0.9758	NL	mixed	n.d.
FT461	HP-15-5	Hakan Özkan	-	subsp. spontaneum	TUR	Turkey, 48.7 km N Şanlıurfa to Siverek	37.4933	38.8767	winter	2	wild	wild	0.0609	0.9391	NL	NL	n.d.
FT462	HP-20-1	Hakan Özkan	-	subsp. spontaneum	TUR	Turkey, 37.8 km SW from Pirinçlik	37.7783	39.78	winter	2	wild	wild	0.0497	0.9503	NL	NL	n.d.
FT464	HP-24-1	Hakan Özkan	-	subsp. spontaneum	TUR	Turkey, 21.7 km SW from Karabahçe	37.7142	39.7342	winter	2	wild	wild	0.0239	0.9761	NL	mixed	n.d.
FT466	HP-26-1	Hakan Özkan	-	subsp. spontaneum	TUR	Turkey, 37.9 km SW from Karabahçe	37.6075	39.7281	winter	2	wild	wild	0.0246	0.9754	NL	mixed	n.d.
FT468	HP-27-2	Hakan Özkan	-	subsp. spontaneum	TUR	Turkey, 41.6 km SW from Karabahçe	37.5856	39.7433	winter	2	wild	wild	0.0309	0.9691	NL	mixed	n.d.
FT469	HP-28-6	Hakan Özkan	-	subsp. spontaneum	TUR	Turkey, 48.7 km SW from Karabahçe	37.5525	39.7017	winter	2	wild	wild	0.024	0.976	NL	mixed	n.d.
FT470	HP-31-2	Hakan Özkan	-	subsp. spontaneum	TUR	Turkey, 67.9 km W from Midyat to Mardin	37.3319	40.7714	winter	2	wild	wild	0.039	0.961	NL	mixed	n.d.
FT471	HP-34-3	Hakan Özkan	-	subsp. spontaneum	TUR	Turkey, 32.2 km W from Adıyaman to Besni	37.7022	38.0122	winter	2	wild	wild	0.0832	0.9168	NL	NL	n.d.
FT472	HP-37-2	Hakan Özkan	-	subsp. spontaneum	TUR	Turkey, 2.8 km SW from Besni to Araban	37.6786	37.865	winter	2	wild	wild	0.0723	0.9277	NL	mixed	n.d.
FT473	HP-38-1	Hakan Özkan	-	subsp. spontaneum	TUR	Turkey, 13.5 km SW from Besni to Araban	37.6583	37.7867	winter	n.d.	wild	wild	0.0609	0.9391	NL	mixed	n.d.
FT475	HP-41-2	Hakan Özkan	-	subsp. spontaneum	TUR	Turkey, 17.5 km W from Gaziantep to Nurdağ	37.1706	37.2033	winter	n.d.	wild	wild	0.0669	0.9331	NL	mixed	n.d.
FT506	HP-11-7	Hakan Özkan	-	subsp. spontaneum	TUR	Turkey, 32.9 km E from Antakya	36.2475	36.5247	winter	2	wild	wild	0.0908	0.9092	NL	mixed	n.d.
FT507	HID-7	ICARDA	IG 107426	subsp. spontaneum	IRQ	Iraq, Mosul, 20 Km E Mosul to Aqrah, near Nineveh	36.3833	43.4167	winter	2	wild	wild	0.0168	0.9832	UM	UM	n.d.
FT509	HID-35	ICARDA	IG 40198	subsp. spontaneum	IRN	Iran, Azerbayjan West, Naqadeh to Haydar Abad , close to Lake Urmiyah	37.0667	45.4667	winter	2	wild	wild	0.0357	0.9643	mixed	mixed	n.d.
FT510	HID-49	ICARDA	IG 112678	subsp. spontaneum	IRN	Iran, Susa, 118 km from Ahwaz	31.5333	48.8167	winter	2	wild	wild	0.0621	0.9379	LM	LM	n.d.
FT511	HID-95	ICARDA	IG 38632	subsp. spontaneum	JOR	Jordan, Balqa, As Sarrouk; road Suweileh-Salt 8 km after junction	32.05	35.7833	winter	2	wild	wild	0.0609	0.9391	JJ	mixed	n.d.
FT512	HID-102	ICARDA	IG 39859	subsp. spontaneum	SYR	Syria, 10km N Lattakia on Kanjara-Kasab road	35.6056	35.8208	winter	2	wild	wild	0.0746	0.9254	NL	mixed	n.d.
FT515	HID-132	USDA	-	subsp. spontaneum	IRQ	Iraq, Arbil, 4 Km W Salahidin	36.4	44.15	winter	2	wild	wild	0.0184	0.9816	LM	mixed	n.d.
FT516	HID-134	USDA	-	subsp. spontaneum	AFG	Afghanistan, Faryab, Andkhui, Maimana	36.953	65.124	winter	2	wild	wild	0.0502	0.9498	UM	mixed	n.d.
FT517	HID-136	USDA	-	subsp. spontaneum	IRN	Iran, Khuzestan, 15 miles S Shushtar	31.85	48.9	winter	2	wild	wild	0	1	SCJ	mixed	n.d.
FT620	HID-64-1	ICARDA	-	subsp. spontaneum	TUR	n.d.	36.6911	37.4644	winter	2	wild	wild	0.0168	0.9832	UM	UM	n.d.
*no data
** Wild barley populations:Carmel & Galilee (CG); Golan Heights (GH); Hula Valley & Galilee (HG); Judean Desert & Jordan Valley (JJ); Lower Mesopotamia (LM); Negev Mountains (NM); North Levant (NL); Sharon, Coastal Plain & Judean Lowlands (SCJ); Upper Mesopotamia (UM)

## Sheet: Table_S2
Table S2 Sequences selected for targeted enrichment design.
Target sequence ID	Target sequence accession number	Selection category	Selected source	Molecule type	Homologs			Promoter regions		Barley annotation**	Arabidopsis annotation
					NCBI UniGenes	IBGSC 2011 High Confidence Gene Set	IBGSC 2017 Genes	ID*	Source		TAIR10 ID	Short name 1	Full name 1	Short name 2	Full name 2	Short name 3	Full name 3	Short name 4	Full name 4	Short name 5	Full name 5	Short name 6	Full name 6	Short name 7	Full name 7	Short name 8	Full name 8	Short name 9	Full name 9
seq1	AB478738	development_flowering	NCBI_nr	gDNA_complete	Hv.22586	-	n.d.	-	AB478738	VRS1	AT2G18550	ATHB21	homeobox protein 21	HB-2	homeobox-2	HB21	homeobox protein 21	-	-	-	-	-	-	-	-	-	-	-	-
seq2	AB592331	development_flowering	NCBI_nr	gDNA_complete	Hv.34394	MLOC_75450.2	HORVU1Hr1G056120.2	-	AB592331	CO9	-	-	-	-	-	-	-	-	-	-	-	-	-	-	-	-	-	-	-
seq3	AB678347	development_other	NCBI_nr	gDNA_complete	Hv.17641	MLOC_74469.2	HORVU7Hr1G095030.4	-	AB678347	LKS2	AT3G51060	STY1	Lateral root primordium (LRP)	SRS1	SHI RELATED SEQUENCE 1	-	-	-	-	-	-	-	-	-	-	-	-	-	-
seq4	AF234163	development_other	NCBI_nr	gDNA_complete	Hv.12687	MLOC_70501.1	HORVU7Hr1G025390.4	-	AF234163	SSI	AT5G24300	ATSS1	STARCH SYNTHASE 1	SS1	starch synthase 1	-	-	-	-	-	-	-	-	-	-	-	-	-	-
seq5	AF334759	development_flowering	NCBI_nr	gDNA_complete	Hv.17400	MLOC_66099.1	HORVU3Hr1G085720.3	-	AF334759	JUBEL2	AT5G02030	BLH9	BEL1-LIKE HOMEODOMAIN 9	BLR	BELLRINGER	HB-6	-	LSN	LARSON	PNY	PENNYWISE	RPL	REPLUMLESS	VAN	VAAMANA	-	-	-	-
seq6	AF459085	development_other	NCBI_nr	gDNA_complete	Hv.25466	MLOC_53551.1	HORVU4Hr1G088540.8	-	AF459085	SNF2P	AT2G44980	ASG3	ALTERED SEED GERMINATION 3	-	-	-	-	-	-	-	-	-	-	-	-	-	-	-	-
seq7	AF460219	development_flowering	NCBI_nr	gDNA_complete	Hv.6254	-	n.d.	-	HVVMRXALLhA0240A08_c1	SLN1	AT2G01570	RGA	REPRESSOR OF GA	RGA1	REPRESSOR OF GA1-3 1	-	-	-	-	-	-	-	-	-	-	-	-	-	-
seq8	AF490467	development_flowering	NCBI_nr	gDNA_complete	-	MLOC_6921.1	HORVU7Hr1G043030.10	-	morex_contig_138334	CO1	-	-	-	-	-	-	-	-	-	-	-	-	-	-	-	-	-	-	-
seq9	AF490469	development_flowering	NCBI_nr	gDNA_complete	-	MLOC_75496.6	n.d.	-	HVVMRXALLhA0711H01_c1	CO2	-	-	-	-	-	-	-	-	-	-	-	-	-	-	-	-	-	-	-
seq10	AF490473	development_flowering	NCBI_nr	gDNA_complete	Hv.7792	MLOC_75092.2	HORVU5Hr1G051230.1	-	HVVMRXALLhA0225M15_c1	CO3	AT3G02380	ATCOL2	CONSTANS-LIKE 2	COL2	CONSTANS-like 2	-	-	-	-	-	-	-	-	-	-	-	-	-	-
seq11	AF490474	development_flowering	NCBI_nr	gDNA_complete	Hv.20910	-	n.d.	-	morex_contig_161048	CO4	AT5G57660	ATCOL5	-	COL5	CONSTANS-like 5	-	-	-	-	-	-	-	-	-	-	-	-	-	-
seq12	AK250539	development_flowering	NCBI_UniGene	intronless_partial	Hv.26941	MLOC_70684.1	HORVU2Hr1G032320.1	-	bowman_contig_127182	-	AT4G14540	NF-YB3	nuclear factor Y, subunit B3	-	-	-	-	-	-	-	-	-	-	-	-	-	-	-	-
seq13	AK359156	development_flowering	NCBI_UniGene	intronless_complete	Hv.6751	MLOC_58590.1	HORVU5Hr1G060000.1	-	morex_contig_42805	-	AT1G17455	-	ELF4-like 4	ELF4-L4	ELF4-like 4	-	-	-	-	-	-	-	-	-	-	-	-	-	-
seq14	AK362142	development_flowering	NCBI_UniGene	intronless_complete	Hv.17219	MLOC_73617.2	HORVU3Hr1G058100.1	-	morex_contig_64046	-	AT1G14920	GAI	GIBBERELLIC ACID INSENSITIVE	GAI	GIBBERELLIC ACID INSENSITIVE	RGA2	RESTORATION ON GROWTH ON AMMONIA 2	-	-	-	-	-	-	-	-	-	-	-	-
seq15	AK364364	development_flowering	NCBI_UniGene	intronless_complete	Hv.14833	MLOC_13446.1	HORVU7Hr1G083130.1	-	HVVMRX83KhA0164O10_c1	-	AT5G17690	AtLHP1	-	LHP1	LIKE HETEROCHROMATIN PROTEIN 1	TFL2	TERMINAL FLOWER 2	-	-	-	-	-	-	-	-	-	-	-	-
seq16	AK364692	development_flowering	NCBI_UniGene	intronless_complete	Hv.10173	MLOC_53118.1	HORVU6Hr1G032200.3	-	morex_contig_38070	-	AT1G54830	NF-YC3	nuclear factor Y, subunit C3	-	-	-	-	-	-	-	-	-	-	-	-	-	-	-	-
seq17	AK374719	development_flowering	NCBI_UniGene	intronless_complete	Hv.12508	AK374719	HORVU3Hr1G097810.1	-	morex_contig_84209	-	AT5G24860	ATFPF1	ARABIDOPSIS FLOWERING PROMOTING FACTOR 1	FPF1	FLOWERING PROMOTING FACTOR 1	-	-	-	-	-	-	-	-	-	-	-	-	-	-
seq18	AK375816	development_flowering	NCBI_UniGene	intronless_partial	Hv.13575	-	n.d.	-	morex_contig_51542	-	AT1G15550	ATGA3OX1	ARABIDOPSIS THALIANA GIBBERELLIN 3 BETA-HYDROXYLASE 1	GA3OX1	gibberellin 3-oxidase 1	GA4	GA REQUIRING 4	-	-	-	-	-	-	-	-	-	-	-	-
seq19	AK377161	development_flowering	NCBI_UniGene	intronless_complete	Hv.32793	-	n.d.	-	morex_contig_45520	-	AT4G24210	SLY1	SLEEPY1	-	-	-	-	-	-	-	-	-	-	-	-	-	-	-	-
seq20	AP009567	development_other	NCBI_nr	gDNA_complete	Hv.31893	MLOC_59305.1	HORVU7Hr1G089930.5	-	AP009567	-	-	-	-	-	-	-	-	-	-	-	-	-	-	-	-	-	-	-	-
seq21	AY008692	development_other	NCBI_nr	gDNA_complete	Hv.12	-	n.d.	-	AY008692	GAMYB	AT5G06100	ATMYB33	-	MYB33	myb domain protein 33	-	-	-	-	-	-	-	-	-	-	-	-	-	-
seq22	AY082958	development_flowering	NCBI_nr	gDNA_complete	Hv.8606	-	n.d.	-	AY082958	CO5	AT3G02380	ATCOL5	-	COL2	CONSTANS-like 2	-	-	-	-	-	-	-	-	-	-	-	-	-	-
seq23	AY082964	development_flowering	NCBI_nr	gDNA_complete	Hv.1469	MLOC_51238.1	HORVU7Hr1G027560.1	-	morex_contig_368769	CO8	AT2G24790	ATCOL3	-	COL3	CONSTANS-like 3	-	-	-	-	-	-	-	-	-	-	-	-	-	-
seq24	AY644090	development_other	NCBI_nr	gDNA_complete	Hv.7370	MLOC_81761.1	HORVU5Hr1G000660.2	-	bowman_contig_18306	HIN	-	-	-	-	-	-	-	-	-	-	-	-	-	-	-	-	-	-	-
seq25	AY687931	development_flowering	NCBI_nr	gDNA_partial	-	-	n.d.	-	AY687931	VRN-H2C	-	-	-	-	-	-	-	-	-	-	-	-	-	-	-	-	-	-	-
seq26	AY740524	development_flowering	NCBI_nr	gDNA_complete	Hv.1530	MLOC_18291.1	HORVU3Hr1G021150.2	-	morex_contig_58270	GI	AT1G22770	FB	-	GI	GIGANTEA	-	-	-	-	-	-	-	-	-	-	-	-	-	-
seq27	AY750993	development_flowering	NCBI_nr	gDNA_complete	Hv.23025	-	n.d.	-	HVVMRXALLhA0597D19_c1	VRN-H1	AT5G60910	AGL8	AGAMOUS-like 8	FUL	FRUITFULL	-	-	-	-	-	-	-	-	-	-	-	-	-	-
seq28	AY970701	development_flowering	NCBI_nr	gDNA_complete	Hv.21018	MLOC_81154.10	HORVU2Hr1G013400.32	-	HVVMRXALLhA0598A09_c1	PPD-H1	-	-	-	-	-	-	-	-	-	-	-	-	-	-	-	-	-	-	-
seq29	BI952722	development_flowering	NCBI_UniGene	intronless_partial	Hv.18712	MLOC_5897.1	HORVU7Hr1G105500.6	-	HVVMRX83KhA0067I16_c28	-	AT4G14540	NF-YB3	nuclear factor Y, subunit B3	-	-	-	-	-	-	-	-	-	-	-	-	-	-	-	-
seq30	bowman_contig_10723	development_flowering	IBGSC_genomic_contig	intronless_complete	Hv.9426	-	n.d.	-	bowman_contig_10723	-	AT3G20740	FIE	FERTILIZATION-INDEPENDENT ENDOSPERM	FIE1	FERTILIZATION-INDEPENDENT ENDOSPERM 1	FIS3	-	-	-	-	-	-	-	-	-	-	-	-	-
seq31	bowman_contig_11091	development_flowering	IBGSC_genomic_contig	intronless_complete	Hv.32018	-	n.d.	-	bowman_contig_11091	-	AT1G31814	FRL2	43	-	-	-	-	-	-	-	-	-	-	-	-	-	-	-	-
seq32	bowman_contig_125993	development_flowering	IBGSC_genomic_contig	intronless_partial	Hv.9612	MLOC_36345.3	HORVU2Hr1G104040.6	-	bowman_contig_125993	-	AT2G20180	PIF1	PHY-INTERACTING FACTOR 1	PIL5	phytochrome interacting factor 3-like 5	-	-	-	-	-	-	-	-	-	-	-	-	-	-
seq33	bowman_contig_14184	development_other	IBGSC_genomic_contig	intronless_partial	-	MLOC_69509.1	HORVU4Hr1G079610.2	-	bowman_contig_14184	-	AT2G26170	MAX1	MORE AXILLARY BRANCHES 1	CYP711A1	cytochrome P450, family 711, subfamily A, polypeptide 1	-	-	-	-	-	-	-	-	-	-	-	-	-	-
seq34	bowman_contig_1981285	development_flowering	IBGSC_genomic_contig	intronless_partial	Hv.18797	-	n.d.	-	bowman_contig_1981285	-	AT1G25540	MED25	mediator 25	PFT1	PHYTOCHROME AND FLOWERING TIME 1	-	-	-	-	-	-	-	-	-	-	-	-	-	-
seq35	bowman_contig_1981762	development_flowering	IBGSC_genomic_contig	intronless_partial	-	MLOC_14305.1	HORVU2Hr1G102590.2	-	bowman_contig_1981762	-	AT5G61850	LFY	LEAFY	LFY3	LEAFY 3	-	-	-	-	-	-	-	-	-	-	-	-	-	-
seq36	bowman_contig_1982010	development_flowering	IBGSC_genomic_contig	intronless_complete	Hv.20268	MLOC_72428.4	HORVU3Hr1G087390.1	-	bowman_contig_1982010	-	AT2G37060	NF-YB8	nuclear factor Y, subunit B8	-	-	-	-	-	-	-	-	-	-	-	-	-	-	-	-
seq37	bowman_contig_1984267	development_flowering	IBGSC_genomic_contig	intronless_complete	Hv.20806	MLOC_12855.1	HORVU2Hr1G118350.2	-	bowman_contig_1984267	-	AT1G15550	ATGA3OX1	ARABIDOPSIS THALIANA GIBBERELLIN 3 BETA-HYDROXYLASE 1	GA3OX1	gibberellin 3-oxidase 1	GA4	GA REQUIRING 4	-	-	-	-	-	-	-	-	-	-	-	-
seq38	bowman_contig_1984855	development_other	IBGSC_genomic_contig	intronless_partial	-	MLOC_66551.1	HORVU3Hr1G071170.1	-	bowman_contig_1984855	-	AT4G32810	MAX4	carotenoid cleavage dioxygenase 8, CCD8, MORE AXILLARY BRANCHING 4	ATCCD8	-	CCD8	carotenoid cleavage dioxygenase 8	-	-	-	-	-	-	-	-	-	-	-	-
seq39	bowman_contig_1993566	development_other	IBGSC_genomic_contig	intronless_complete	Hv.12878	MLOC_11678.1	HORVU2Hr1G061320.1	-	bowman_contig_1993566	-	AT4G08150	BP	BREVIPEDICELLUS	BP1	BREVIPEDICELLUS 1	KNAT1	KNOTTED-like from Arabidopsis thaliana	-	-	-	-	-	-	-	-	-	-	-	-
seq40	bowman_contig_221032	development_flowering	IBGSC_genomic_contig	intronless_complete	Hv.20740	MLOC_57700.1	HORVU1Hr1G029220.1	-	bowman_contig_221032	-	AT4G18960	AG	AGAMOUS	-	-	-	-	-	-	-	-	-	-	-	-	-	-	-	-
seq41	bowman_contig_222266	development_flowering	IBGSC_genomic_contig	intronless_partial	Hv.2604	MLOC_66063.2	HORVU6Hr1G022770.1	-	bowman_contig_222266	-	AT4G30200	VEL1	vernalization5/VIN3-like 1	VIL2	VIN3-Like 2	-	-	-	-	-	-	-	-	-	-	-	-	-	-
seq42	bowman_contig_63271	development_flowering	IBGSC_genomic_contig	intronless_partial	Hv.5193	-	n.d.	-	bowman_contig_63271	-	AT1G30970	SUF4	suppressor of FRIGIDA4	-	-	-	-	-	-	-	-	-	-	-	-	-	-	-	-
seq43	bowman_contig_845525	development_flowering	IBGSC_genomic_contig	intronless_complete	Hv.2960	-	n.d.	-	bowman_contig_845525	-	AT3G04610	FLK	flowering locus KH domain	-	-	-	-	-	-	-	-	-	-	-	-	-	-	-	-
seq44	bowman_contig_849794	development_flowering	IBGSC_genomic_contig	intronless_partial	Hv.26597	MLOC_58762.4	HORVU7Hr1G034160.8	-	bowman_contig_849794	-	AT1G48270	GCR1	G-protein-coupled receptor 1	-	-	-	-	-	-	-	-	-	-	-	-	-	-	-	-
seq45	bowman_contig_851211	development_flowering	IBGSC_genomic_contig	intronless_partial	Hv.5266	MLOC_57684.2	HORVU7Hr1G121210.4	-	bowman_contig_851211	-	AT5G37260	CIR1	CIRCADIAN 1	RVE2	REVEILLE 2	-	-	-	-	-	-	-	-	-	-	-	-	-	-
seq46	bowman_contig_861837	development_flowering	IBGSC_genomic_contig	intronless_complete	Hv.12647	-	n.d.	-	bowman_contig_861837	-	AT3G59060	PIF5	PHYTOCHROME-INTERACTING FACTOR 5	PIL6	phytochrome interacting factor 3-like 6	-	-	-	-	-	-	-	-	-	-	-	-	-	-
seq47	bowman_contig_862262	development_other	IBGSC_genomic_contig	intronless_partial	-	MLOC_14111.1	HORVU3Hr1G013470.6	-	bowman_contig_862262	-	AT2G26170	MAX1	MORE AXILLARY BRANCHES 1	CYP711A1	cytochrome P450, family 711, subfamily A, polypeptide 1	-	-	-	-	-	-	-	-	-	-	-	-	-	-
seq48	bowman_contig_86341	development_other	IBGSC_genomic_contig	intronless_partial	-	MLOC_71010.2	HORVU6Hr1G040170.2	-	bowman_contig_86341	-	AT2G26170	MAX1	MORE AXILLARY BRANCHES 1	CYP711A1	cytochrome P450, family 711, subfamily A, polypeptide 1	-	-	-	-	-	-	-	-	-	-	-	-	-	-
seq49	DQ100327	development_flowering	NCBI_nr	gDNA_complete	Hv.34809	MLOC_68576.1	HORVU7Hr1G024610.1	-	DQ100327	FT1	AT1G65480	FT	FLOWERING LOCUS T	-	-	-	-	-	-	-	-	-	-	-	-	-	-	-	-
seq50	DQ201140	development_flowering	NCBI_nr	gDNA_complete	Hv.21044	-	n.d.	-	morex_contig_41874	PHYA	AT1G09570	FHY2	FAR RED ELONGATED HYPOCOTYL 2	FRE1	FAR RED ELONGATED 1	HY8	ELONGATED HYPOCOTYL 8	PHYA	phytochrome A	-	-	-	-	-	-	-	-	-	-
seq51	DQ201149	development_flowering	NCBI_nr	gDNA_complete	Hv.15721	MLOC_77423.4	HORVU6Hr1G049950.1	-	bowman_contig_66054	CRY1A	AT4G08920	ATCRY1	-	BLU1	BLUE LIGHT UNINHIBITED 1	CRY1	cryptochrome 1	HY4	ELONGATED HYPOCOTYL 4	OOP2	OUT OF PHASE 2	-	-	-	-	-	-	-	-
seq52	DQ201152	development_flowering	NCBI_nr	gDNA_complete	Hv.23600	MLOC_64083.1	HORVU2Hr1G079220.2	-	morex_contig_48345	CRY1B	AT4G08920	ATCRY1	-	BLU1	BLUE LIGHT UNINHIBITED 1	CRY1	cryptochrome 1	HY4	ELONGATED HYPOCOTYL 4	OOP2	OUT OF PHASE 2	-	-	-	-	-	-	-	-
seq53	DQ238106	development_flowering	NCBI_nr	gDNA_complete	Hv.4274	MLOC_824.2	HORVU5Hr1G095530.1	-	morex_contig_106547	PHYC	AT5G35840	PHYC	phytochrome C	-	-	-	-	-	-	-	-	-	-	-	-	-	-	-	-
seq54	DQ285564	development_other	NCBI_nr	gDNA_complete	-	MLOC_34493.1	HORVU6Hr1G066330.1	seq54p	morex_contig_244038	-	-	-	-	-	-	-	-	-	-	-	-	-	-	-	-	-	-	-	-
seq55	DQ297407	development_flowering	NCBI_nr	gDNA_complete	Hv.17528	-	n.d.	-	DQ297407	FT2	AT4G20370	TSF	TWIN SISTER OF FT	-	-	-	-	-	-	-	-	-	-	-	-	-	-	-	-
seq56	DQ411319	development_flowering	NCBI_nr	gDNA_complete	Hv.19762	-	n.d.	-	barke_contig_272537	FT3	AT4G20370	TSF	TWIN SISTER OF FT	-	-	-	-	-	-	-	-	-	-	-	-	-	-	-	-
seq57	DQ411320	development_flowering	NCBI_nr	gDNA_complete	Hv.32553	MLOC_74854.1	HORVU2Hr1G023180.1	seq57p	HVVMRXALLhA0690P18_c4	ft3	AT1G65480	FT	FLOWERING LOCUS T	-	-	-	-	-	-	-	-	-	-	-	-	-	-	-	-
seq58	DQ492697	development_flowering	NCBI_nr	gDNA_complete	-	-	n.d.	-	DQ492697	VRN-H2A	-	-	-	-	-	-	-	-	-	-	-	-	-	-	-	-	-	-	-
seq59	DQ492698	development_flowering	NCBI_nr	gDNA_complete	-	-	n.d.	-	DQ492698	VRN-H2B	-	-	-	-	-	-	-	-	-	-	-	-	-	-	-	-	-	-	-
seq60	DQ539338	development_flowering	NCBI_nr	gDNA_complete	Hv.7583	AB447465	HORVU5Hr1G042230.7	-	bowman_contig_1984750	TFL1	AT2G27550	ATC	centroradialis	-	-	-	-	-	-	-	-	-	-	-	-	-	-	-	-
seq61	DQ869679	development_other	NCBI_nr	gDNA_complete	Hv.34680	-	n.d.	-	morex_contig_141206	NAM2	AT1G61110	anac025	NAC domain containing protein 25	NAC025	NAC domain containing protein 25	-	-	-	-	-	-	-	-	-	-	-	-	-	-
seq62	EF012202	development_flowering	NCBI_nr	gDNA_complete	-	-	n.d.	-	barke_contig_401347	FT5	-	-	-	-	-	-	-	-	-	-	-	-	-	-	-	-	-	-	-
seq63	EU331959	stress	NCBI_nr	gDNA_complete	Hv.255	MLOC_4956.1	HORVU5Hr1G080420.1	-	morex_contig_135715	CBF3	AT5G51990	CBF4	C-repeat-binding factor 4	DREB1D	DEHYDRATION-RESPONSIVE ELEMENT-BINDING PROTEIN 1D	-	-	-	-	-	-	-	-	-	-	-	-	-	-
seq64	EU331986	stress	NCBI_nr	gDNA_complete	Hv.20870	-	n.d.	-	morex_contig_47850	CBF6	AT5G51990	CBF4	C-repeat-binding factor 4	DREB1D	DEHYDRATION-RESPONSIVE ELEMENT-BINDING PROTEIN 1D	-	-	-	-	-	-	-	-	-	-	-	-	-	-
seq65	HM370387	development_other	NCBI_nr	gDNA_complete	Hv.27189	-	n.d.	-	HVVMRXALLhA0739E22_c1	Bhlh1	AT4G09820	BHLH42	-	TT8	TRANSPARENT TESTA 8	-	-	-	-	-	-	-	-	-	-	-	-	-	-
seq67	HVVMRX83KhA0076H09_c3	development_flowering	IBGSC_genomic_contig	intronless_partial	Hv.7525	-	n.d.	-	HVVMRX83KhA0076H09_c3	-	AT1G18100	E12A11	-	MFT	MOTHER OF FT AND TFL1	-	-	-	-	-	-	-	-	-	-	-	-	-	-
seq68	HVVMRXALLeA0124M19_c3	development_flowering	IBGSC_genomic_contig	intronless_complete	Hv.21000	MLOC_12732.2	HORVU4Hr1G057550.3	-	HVVMRXALLeA0124M19_c3	-	AT5G02810	APRR7	-	PRR7	pseudo-response regulator 7	-	-	-	-	-	-	-	-	-	-	-	-	-	-
seq69	HVVMRXALLhA0040J20_c3	development_flowering	IBGSC_genomic_contig	intronless_complete	Hv.1807	-	n.d.	-	HVVMRXALLhA0040J20_c3	-	AT3G05120	ATGID1A	GA INSENSITIVE DWARF1A	GID1A	GA INSENSITIVE DWARF1A	-	-	-	-	-	-	-	-	-	-	-	-	-	-
seq70	HVVMRXALLhA0105J02_c10	development_flowering	IBGSC_genomic_contig	intronless_complete	Hv.19759	MLOC_52387.1	HORVU6Hr1G057630.1	-	HVVMRXALLhA0105J02_c10	-	AT5G61380	APRR1	-	AtTOC1	TIMING OF CAB EXPRESSION 1	PRR1	PSEUDO-RESPONSE REGULATOR 1	TOC1	TIMING OF CAB EXPRESSION 1	-	-	-	-	-	-	-	-	-	-
seq71	HVVMRXALLhA0221P08_c1	development_flowering	IBGSC_genomic_contig	intronless_partial	Hv.26912	MLOC_64157.2	HORVU5Hr1G095710.1	-	HVVMRXALLhA0221P08_c1	-	AT1G24260	AGL9	AGAMOUS-like 9	37865	SEPALLATA3	-	-	-	-	-	-	-	-	-	-	-	-	-	-
seq72	HVVMRXALLhA0255C08_c1	development_flowering	IBGSC_genomic_contig	intronless_complete	Hv.12868	-	n.d.	-	HVVMRXALLhA0255C08_c1	-	AT5G02840	LCL1	LHY/CCA1-like 1	-	-	-	-	-	-	-	-	-	-	-	-	-	-	-	-
seq73	HVVMRXALLhA0296C08_c1	development_flowering	IBGSC_genomic_contig	intronless_complete	Hv.9118	-	n.d.	-	HVVMRXALLhA0296C08_c1	-	AT5G47080	CKB1	casein kinase II beta chain 1	-	-	-	-	-	-	-	-	-	-	-	-	-	-	-	-
seq74	HVVMRXALLhA0315K10_c1	development_flowering	IBGSC_genomic_contig	intronless_partial	Hv.20018	MLOC_55943.1	HORVU5Hr1G097230.1	-	HVVMRXALLhA0315K10_c1	-	AT2G23080	CKA3	casein kinase II, alpha chain 3	-	-	-	-	-	-	-	-	-	-	-	-	-	-	-	-
seq75	HVVMRXALLhA0437K03_c1	development_flowering	IBGSC_genomic_contig	intronless_complete	Hv.20782	MLOC_66389.1	HORVU3Hr1G089980.1	-	HVVMRXALLhA0437K03_c1	-	AT5G51810	AT2353	-	ATGA20OX2	-	GA20OX2	gibberellin 20 oxidase 2	-	-	-	-	-	-	-	-	-	-	-	-
seq76	HVVMRXALLhA0623O20_c6	development_flowering	IBGSC_genomic_contig	intronless_complete	Hv.7207	-	n.d.	-	HVVMRXALLhA0623O20_c6	-	AT2G38880	ATHAP3	HEME ACTIVATOR PROTEIN (YEAST) HOMOLOG 3	ATNF-YB1	NUCLEAR FACTOR Y SUBUNIT B1	HAP3	HEME ACTIVATOR PROTEIN (YEAST) HOMOLOG 3	HAP3A	HEME ACTIVATOR PROTEIN (YEAST) HOMOLOG 3A	NF-YB1	nuclear factor Y, subunit B1	-	-	-	-	-	-	-	-
seq77	HVVMRXALLhA0624F14_c11	development_flowering	IBGSC_genomic_contig	intronless_complete	Hv.17284	-	n.d.	-	HVVMRXALLhA0624F14_c11	-	AT2G25930	ELF3	EARLY FLOWERING 3	PYK20	-	-	-	-	-	-	-	-	-	-	-	-	-	-	-
seq78	HVVMRXALLhA0755A13_c5	development_flowering	IBGSC_genomic_contig	intronless_complete	Hv.4666	MLOC_64955.1	HORVU2Hr1G096300.1	-	HVVMRXALLhA0755A13_c5	-	AT3G10390	FLD	FLOWERING LOCUS D	-	-	-	-	-	-	-	-	-	-	-	-	-	-	-	-
seq79	HVVMRXALLhA0801B12_c2	development_flowering	IBGSC_genomic_contig	intronless_complete	Hv.5564	MLOC_10399.1	HORVU2Hr1G103240.1	-	HVVMRXALLhA0801B12_c2	-	AT3G45260	-	C2H2-like zinc finger protein	-	-	-	-	-	-	-	-	-	-	-	-	-	-	-	-
seq80	HVVMRXALLrA0360O01_c2	development_other	IBGSC_genomic_contig	intronless_complete	Hv.35759	MLOC_5849.1	HORVU2Hr1G010450.2	-	HVVMRXALLrA0360O01_c2	-	AT2G36890	RAX2	REGULATOR OF AXILLARY MERISTEMS 2	ATMYB38	MYB DOMAIN PROTEIN 38	BIT1	BLUE INSENSITIVE TRAIT 1	MYB38	MYB DOMAIN PROTEIN 38	-	-	-	-	-	-	-	-	-	-
seq81	L35931	development_other	NCBI_nr	gDNA_complete	Hv.9141	MLOC_54031.1	n.d.	-	morex_contig_38829	LOXA	AT1G55020	ATLOX1	ARABIDOPSIS LIPOXYGENASE 1	LOX1	lipoxygenase 1	-	-	-	-	-	-	-	-	-	-	-	-	-	-
seq82	MLOC_4044	development_other	IBGSC_MLOC	intronless_partial	-	MLOC_4044.5	HORVU7Hr1G023610.6	-	HVVMRXALLrA0360G01_c3	-	AT2G42620	MAX2	MORE AXILLARY BRANCHES 2	ORE9	ORESARA 9	PPS	PLEIOTROPIC PHOTOSIGNALING	-	-	-	-	-	-	-	-	-	-	-	-
seq83	MLOC_4614	development_other	IBGSC_MLOC	intronless_partial	-	MLOC_4614.1	HORVU5Hr1G061270.1	-	HVVMRXALLhA0036M10_c1	-	AT3G18550	BRC1	BRANCHED 1	AtBRC1	-	ATTCP18	-	TCP18	-	-	-	-	-	-	-	-	-	-	-
seq84	MLOC_58142	development_other	IBGSC_MLOC	intronless_partial	-	MLOC_58142.1	HORVU2Hr1G003020.1	-	bowman_contig_11354	-	AT3G18550	BRC1	BRANCHED 1	AtBRC1	-	ATTCP18	-	TCP18	-	-	-	-	-	-	-	-	-	-	-
seq85	MLOC_68900	development_other	IBGSC_MLOC	intronless_partial	-	MLOC_68900.1	HORVU7Hr1G087750.6	-	bowman_contig_887811	-	AT2G26170	MAX1	MORE AXILLARY BRANCHES 1	CYP711A1	cytochrome P450, family 711, subfamily A, polypeptide 1	-	-	-	-	-	-	-	-	-	-	-	-	-	-
seq86	MLOC_70116	development_other	IBGSC_MLOC	intronless_partial	Hv.31599	MLOC_70116.1	HORVU4Hr1G007040.1	-	bowman_contig_175629	-	AT3G18550	BRC1	BRANCHED 1	AtBRC1	-	ATTCP18	-	TCP18	-	-	-	-	-	-	-	-	-	-	-
seq87	MLOC_7694	development_flowering	IBGSC_MLOC	intronless_partial	Hv.19807	MLOC_7694.1	HORVU1Hr1G090800.1	-	HVVMRXALLhA0724L23_c3	-	AT1G14920	GAI	GIBBERELLIC ACID INSENSITIVE	GAI	GIBBERELLIC ACID INSENSITIVE	RGA2	RESTORATION ON GROWTH ON AMMONIA 2	-	-	-	-	-	-	-	-	-	-	-	-
seq88	MLOC_7814	development_flowering	IBGSC_MLOC	intronless_partial	-	MLOC_7814.1	HORVU7Hr1G042080.1	-	bowman_contig_858662	-	AT1G25440	COL16	CONSTANS-LIKE 16	-	-	-	-	-	-	-	-	-	-	-	-	-	-	-	-
seq89	morex_contig_116717	development_flowering	IBGSC_genomic_contig	intronless_complete	Hv.28682	MLOC_1876.1	HORVU4Hr1G043540.1	-	morex_contig_116717	-	AT4G02670	AtIDD12	indeterminate(ID)-domain 12	IDD12	indeterminate(ID)-domain 12	-	-	-	-	-	-	-	-	-	-	-	-	-	-
seq90	morex_contig_134704	development_other	IBGSC_genomic_contig	intronless_complete	Hv.15789	MLOC_4115.1	HORVU2Hr1G029290.21	-	morex_contig_134704	-	AT1G35910	TPPD	trehalose-6-phosphate phosphatase D	-	-	-	-	-	-	-	-	-	-	-	-	-	-	-	-
seq91	morex_contig_135261	development_flowering	IBGSC_genomic_contig	intronless_complete	Hv.2549	MLOC_4554.1	HORVU5Hr1G045180.1	-	morex_contig_135261	-	AT3G56850	AREB3	ABA-responsive element binding protein 3	DPBF3	-	-	-	-	-	-	-	-	-	-	-	-	-	-	-
seq92	morex_contig_136208	development_flowering	IBGSC_genomic_contig	intronless_complete	Hv.20746	MLOC_5375.2	HORVU3Hr1G026650.1	-	morex_contig_136208	-	AT4G18960	AG	AGAMOUS	-	-	-	-	-	-	-	-	-	-	-	-	-	-	-	-
seq93	morex_contig_137689	development_flowering	IBGSC_genomic_contig	intronless_complete	Hv.9381	MLOC_6534.2	HORVU0Hr1G023640.6	-	morex_contig_137689	-	AT3G56850	AREB3	ABA-responsive element binding protein 3	DPBF3	-	-	-	-	-	-	-	-	-	-	-	-	-	-	-
seq94	morex_contig_138235	development_flowering	IBGSC_genomic_contig	intronless_complete	Hv.1626	MLOC_6879.1	HORVU7Hr1G096840.1	-	morex_contig_138235	-	AT3G24440	VIL1	VIN3-LIKE 1	VRN5	VERNALIZATION 5	-	-	-	-	-	-	-	-	-	-	-	-	-	-
seq95	morex_contig_138830	development_flowering	IBGSC_genomic_contig	intronless_partial	Hv.1036	MLOC_7224.2	HORVU4Hr1G074990.1	-	morex_contig_138830	-	AT5G39660	CDF2	cycling DOF factor 2	-	-	-	-	-	-	-	-	-	-	-	-	-	-	-	-
seq96	morex_contig_1562626	development_flowering	IBGSC_genomic_contig	intronless_partial	Hv.8524	MLOC_12133.2	HORVU2Hr1G098930.2	-	morex_contig_1562626	-	AT1G26310	AGL10	AGAMOUS-like 10	CAL	CAULIFLOWER	CAL1	-	-	-	-	-	-	-	-	-	-	-	-	-
seq97	morex_contig_1563229	development_flowering	IBGSC_genomic_contig	intronless_partial	-	MLOC_12407.1	HORVU7Hr1G099250.1	-	morex_contig_1563229	-	AT4G30200	VEL1	vernalization5/VIN3-like 1	VIL2	VIN3-Like 2	-	-	-	-	-	-	-	-	-	-	-	-	-	-
seq98	morex_contig_156684	development_flowering	IBGSC_genomic_contig	intronless_partial	-	MLOC_13930.1	HORVU1Hr1G019570.3	-	morex_contig_156684	-	AT3G24440	VIL1	VIN3-LIKE 1	VRN5	VERNALIZATION 5	-	-	-	-	-	-	-	-	-	-	-	-	-	-
seq99	morex_contig_1566970	development_flowering	IBGSC_genomic_contig	intronless_complete	Hv.13579	MLOC_13981.1	HORVU1Hr1G076730.1	-	morex_contig_1566970	-	AT1G78440	ATGA2OX1	Arabidopsis thaliana gibberellin 2-oxidase 1	GA2OX1	gibberellin 2-oxidase 1	-	-	-	-	-	-	-	-	-	-	-	-	-	-
seq100	morex_contig_1567295	development_flowering	IBGSC_genomic_contig	intronless_complete	Hv.5253	MLOC_14118.2	HORVU7Hr1G070870.4	-	morex_contig_1567295	-	AT1G01060	LHY	LATE ELONGATED HYPOCOTYL	LHY1	LATE ELONGATED HYPOCOTYL 1	-	-	-	-	-	-	-	-	-	-	-	-	-	-
seq101	morex_contig_1567582	development_flowering	IBGSC_genomic_contig	intronless_partial	Hv.3941	MLOC_14216.1	HORVU2Hr1G063420.1	-	morex_contig_1567582	-	AT2G23080	CKA3	casein kinase II, alpha chain 3	-	-	-	-	-	-	-	-	-	-	-	-	-	-	-	-
seq102	morex_contig_156790	development_flowering	IBGSC_genomic_contig	intronless_complete	Hv.29374	MLOC_14363.1	HORVU4Hr1G070950.3	-	morex_contig_156790	-	AT5G66730	ENY	ENHYDROUS	IDD1	INDETERMINATE DOMAIN 1	-	-	-	-	-	-	-	-	-	-	-	-	-	-
seq103	morex_contig_1571415	development_flowering	IBGSC_genomic_contig	intronless_complete	Hv.6510	MLOC_15725.3	HORVU3Hr1G067350.4	-	morex_contig_1571415	-	AT3G26790	FUS3	FUSCA 3	-	-	-	-	-	-	-	-	-	-	-	-	-	-	-	-
seq104	morex_contig_1572260	development_flowering	IBGSC_genomic_contig	intronless_complete	Hv.21105	MLOC_16059.1	HORVU5Hr1G124120.4	-	bowman_contig_125956	-	AT4G25420	AT2301	-	ATGA20OX1	ARABIDOPSIS THALIANA GIBBERELLIN 20-OXIDASE 1	GA20OX1	-	GA5	GA REQUIRING 5	-	-	-	-	-	-	-	-	-	-
seq105	morex_contig_158492	development_flowering	IBGSC_genomic_contig	intronless_complete	Hv.21204	-	n.d.	-	morex_contig_158492	-	AT4G16100	-	-	-	-	-	-	-	-	-	-	-	-	-	-	-	-	-	-
seq106	morex_contig_244138	development_flowering	IBGSC_genomic_contig	intronless_complete	Hv.7976	-	n.d.	-	morex_contig_244138	-	AT4G25420	AT2301	-	ATGA20OX1	ARABIDOPSIS THALIANA GIBBERELLIN 20-OXIDASE 1	GA20OX1	-	GA5	GA REQUIRING 5	-	-	-	-	-	-	-	-	-	-
seq107	morex_contig_2550522	development_flowering	IBGSC_genomic_contig	intronless_complete	Hv.1877	-	n.d.	-	morex_contig_2550522	-	AT1G30040	GA2ox2	GIBBERELLIN 2-OXIDASE 2	ATGA2OX2	gibberellin 2-oxidase	GA2OX2	gibberellin 2-oxidase	-	-	-	-	-	-	-	-	-	-	-	-
seq108	morex_contig_37815	development_flowering	IBGSC_genomic_contig	intronless_partial	Hv.1457	MLOC_52815.1	HORVU1Hr1G090080.2	-	morex_contig_37815	-	AT1G53090	SPA4	SPA1-related 4	-	-	-	-	-	-	-	-	-	-	-	-	-	-	-	-
seq109	morex_contig_38488	development_flowering	IBGSC_genomic_contig	intronless_partial	Hv.15686	MLOC_53580.1	HORVU6Hr1G080670.1	-	morex_contig_38488	-	AT3G19290	ABF4	ABRE binding factor 4	AREB2	ABA-RESPONSIVE ELEMENT BINDING PROTEIN 2	-	-	-	-	-	-	-	-	-	-	-	-	-	-
seq110	morex_contig_38586	development_flowering	IBGSC_genomic_contig	intronless_complete	Hv.4076	MLOC_53725.1	HORVU4Hr1G039300.2	-	morex_contig_38586	-	AT1G68050	ADO3	-	FKF1	flavin-binding, kelch repeat, f box 1	-	-	-	-	-	-	-	-	-	-	-	-	-	-
seq111	morex_contig_38843	development_flowering	IBGSC_genomic_contig	intronless_complete	Hv.18397	-	n.d.	-	morex_contig_38843	-	AT4G02560	LD	luminidependens	-	-	-	-	-	-	-	-	-	-	-	-	-	-	-	-
seq112	morex_contig_40001	development_other	IBGSC_genomic_contig	intronless_partial	-	MLOC_55474.1	HORVU0Hr1G006450.2	-	morex_contig_40001	-	AT2G44990	MAX3	MORE AXILLARY BRANCHES 3	ATCCD7	-	CCD7	carotenoid cleavage dioxygenase 7	-	-	-	-	-	-	-	-	-	-	-	-
seq113	morex_contig_41351	development_flowering	IBGSC_genomic_contig	intronless_partial	Hv.4918	MLOC_57021.1	HORVU5Hr1G081620.1	-	morex_contig_41351	-	AT5G24470	APRR5	pseudo-response regulator 5	PRR5	pseudo-response regulator 5	-	-	-	-	-	-	-	-	-	-	-	-	-	-
seq114	morex_contig_42778	development_flowering	IBGSC_genomic_contig	intronless_complete	Hv.36453	MLOC_58552.3	HORVU2Hr1G084540.1	-	morex_contig_42778	-	AT1G65480	FT	FLOWERING LOCUS T	-	-	-	-	-	-	-	-	-	-	-	-	-	-	-	-
seq115	morex_contig_43486	development_flowering	IBGSC_genomic_contig	intronless_partial	Hv.11559	-	n.d.	-	morex_contig_43486	-	AT1G02400	GA2ox6	GIBBERELLIN 2-OXIDASE 6	ATGA2OX4	Arabidopsis thaliana gibberellin 2-oxidase 4	ATGA2OX6	ARABIDOPSIS THALIANA GIBBERELLIN 2-OXIDASE 6	DTA1	DOWNSTREAM TARGET OF AGL15 1	GA2OX6	gibberellin 2-oxidase 6	-	-	-	-	-	-	-	-
seq116	morex_contig_48126	development_flowering	IBGSC_genomic_contig	intronless_partial	Hv.4975	MLOC_63920.1	HORVU3Hr1G068840.7	-	morex_contig_48126	-	AT1G53090	SPA4	SPA1-related 4	-	-	-	-	-	-	-	-	-	-	-	-	-	-	-	-
seq117	morex_contig_48260	development_flowering	IBGSC_genomic_contig	intronless_partial	-	MLOC_64007.3	HORVU2Hr1G038480.14	-	morex_contig_48260	-	AT3G22380	TIC	TIME FOR COFFEE	-	-	-	-	-	-	-	-	-	-	-	-	-	-	-	-
seq118	morex_contig_48659	development_flowering	IBGSC_genomic_contig	intronless_complete	Hv.10629	-	n.d.	-	morex_contig_48659	-	AT3G04610	FLK	flowering locus KH domain	-	-	-	-	-	-	-	-	-	-	-	-	-	-	-	-
seq119	morex_contig_50817	development_flowering	IBGSC_genomic_contig	intronless_complete	Hv.20899	MLOC_65881.1	HORVU6Hr1G019280.2	-	morex_contig_50817	-	AT3G11540	SPY	SPINDLY	-	-	-	-	-	-	-	-	-	-	-	-	-	-	-	-
seq120	morex_contig_53102	development_other	IBGSC_genomic_contig	intronless_complete	Hv.33114	MLOC_67450.8	HORVU7Hr1G096970.2	-	morex_contig_53102	-	AT1G03055	none	hypothetical protein	-	-	-	-	-	-	-	-	-	-	-	-	-	-	-	-
seq121	morex_contig_60119	development_flowering	IBGSC_genomic_contig	intronless_complete	Hv.30998	MLOC_71592.3	HORVU5Hr1G011780.5	-	morex_contig_60119	-	AT2G43010	AtPIF4	-	PIF4	phytochrome interacting factor 4	SRL2	-	-	-	-	-	-	-	-	-	-	-	-	-
seq122	morex_contig_60411	development_flowering	IBGSC_genomic_contig	intronless_complete	Hv.32930	-	n.d.	-	morex_contig_60411	-	AT2G23380	CLF	CURLY LEAF	ICU1	INCURVATA 1	SDG1	SETDOMAIN GROUP 1	SET1	SETDOMAIN 1	-	-	-	-	-	-	-	-	-	-
seq123	morex_contig_60777	development_other	IBGSC_genomic_contig	intronless_partial	-	MLOC_71958.2	HORVU4Hr1G079620.3	-	morex_contig_60777	-	AT2G26170	MAX1	MORE AXILLARY BRANCHES 1	CYP711A1	cytochrome P450, family 711, subfamily A, polypeptide 1	-	-	-	-	-	-	-	-	-	-	-	-	-	-
seq124	AB063178	stress	NCBI_UniGene	cDNA_complete	Hv.4129	-	n.d.	-	AB063178	BBD2	AT1G74920	ALDH10A8	aldehyde dehydrogenase 10A8	-	-	-	-	-	-	-	-	-	-	-	-	-	-	-	-
seq125	AB085819	development_flowering	NCBI_UniGene	cDNA_complete	Hv.8861	MLOC_64195.14	HORVU2Hr1G000010.7	seq125p	morex_contig_48487	EMF3C	AT5G51230	AtEMF2	-	CYR1	-	EMF2	EMBRYONIC FLOWER 2	VEF2	CYTOKININ RESISTANT 1	-	-	-	-	-	-	-	-	-	-
seq126	AB088206	development_flowering	NCBI_UniGene	cDNA_complete	Hv.8371	MLOC_5176.2	HORVU3Hr1G068000.2	-	AB088206	BRI1	AT4G39400	ATBRI1	-	BIN1	BR INSENSITIVE 1	BRI1	BRASSINOSTEROID INSENSITIVE 1	CBB2	CABBAGE 2	DWF2	DWARF 2	-	-	-	-	-	-	-	-
seq127	AF064561	development_other	NCBI_UniGene	cDNA_complete	Hv.215	-	n.d.	-	AF064561	SBEIIB	AT5G03650	SBE2.2	starch branching enzyme 2.2	-	-	-	-	-	-	-	-	-	-	-	-	-	-	-	-
seq128	AF486518	development_other	NCBI_UniGene	cDNA_complete	Hv.646	-	n.d.	-	bowman_contig_219914	GBSSI	AT1G32900	GBSS1	granule bound starch synthase 1	-	-	-	-	-	-	-	-	-	-	-	-	-	-	-	-
seq129	AF537363	development_flowering	NCBI_UniGene	cDNA_complete	Hv.1468	MLOC_57328.1	HORVU5Hr1G054210.3	-	morex_contig_41650	ADPGP	AT5G48300	ADG1	ADP glucose pyrophosphorylase 1	APS1	ADP-GLUCOSE PYROPHOSPHORYLASE SMALL SUBUNIT 1	-	-	-	-	-	-	-	-	-	-	-	-	-	-
seq130	AJ249143	development_flowering	NCBI_UniGene	cDNA_partial	Hv.4298	-	n.d.	-	AJ249143	M3	AT1G69120	AGL7	AGAMOUS-like 7	AP1	APETALA1	-	-	-	-	-	-	-	-	-	-	-	-	-	-
seq131	AJ249147	development_flowering	NCBI_UniGene	cDNA_partial	Hv.23708	-	n.d.	-	bowman_contig_412603	M9	AT1G24260	AGL9	AGAMOUS-like 9	37865	SEPALLATA3	-	-	-	-	-	-	-	-	-	-	-	-	-	-
seq132	AJ534447_MLOC_56998.3	development_other	NCBI_UniGene	cDNA_partial	Hv.20788	MLOC_56998.3	HORVU2Hr1G073210.3	-	morex_contig_41327	-	AT3G52600	AtcwINV2	cell wall invertase 2	CWINV2	cell wall invertase 2	-	-	-	-	-	-	-	-	-	-	-	-	-	-
seq133	AK248238	development_other	NCBI_UniGene	cDNA_partial	Hv.23131	AK248238	HORVU1Hr1G086580.1	-	AK248238	-	AT3G14880	-	-	-	-	-	-	-	-	-	-	-	-	-	-	-	-	-	-
seq134	AK248246	development_flowering	NCBI_UniGene	cDNA_partial	Hv.25257	AK248246	HORVU6Hr1G078440.14	-	AK248246	-	AT2G06210	ELF8	EARLY FLOWERING 8	VIP6	VERNALIZATION INDEPENDENCE 6	-	-	-	-	-	-	-	-	-	-	-	-	-	-
seq135	AK248677	development_flowering	NCBI_UniGene	cDNA_partial	Hv.9481	AK248677	HORVU2Hr1G028060.16	seq135p	bowman_contig_861674	-	AT2G06990	HEN2	hua enhancer 2	-	-	-	-	-	-	-	-	-	-	-	-	-	-	-	-
seq136	AK248684	development_flowering	NCBI_UniGene	cDNA_partial	Hv.26937	AK248684	HORVU0Hr1G014050.1	-	morex_contig_139557	-	AT3G55510	RBL	RbBP5 LIKE	-	-	-	-	-	-	-	-	-	-	-	-	-	-	-	-
seq137	AK248865	development_flowering	NCBI_UniGene	cDNA_partial	Hv.2254	AK248865	HORVU7Hr1G055860.1	seq137p	morex_contig_54219	-	AT4G35450	AFT	-	AKR2	ankyrin repeat-containing protein 2	AKR2A	-	-	-	-	-	-	-	-	-	-	-	-	-
seq138	AK248879_U35_7027_MLOC_19181.1	development_flowering	assembly_NCBI+HarvEST+MLOC	cDNA_partial	Hv.21347	MLOC_19181.1	HORVU4Hr1G071690.11	-	bowman_contig_1987598	-	AT3G49600	UBP26	UBIQUITIN-SPECIFIC PROTEASE 26	ATUBP26	-	SUP32	-	UBP26	ubiquitin-specific protease 26	-	-	-	-	-	-	-	-	-	-
seq139	AK248939_MLOC_62284.1	development_flowering	NCBI_UniGene	cDNA_partial	Hv.13337	MLOC_62284.1	HORVU5Hr1G072560.1	-	bowman_contig_125459	-	AT3G57290	ATEIF3E-1	-	ATINT6	-	EIF3E	eukaryotic translation initiation factor 3E	INT-6	-	INT6	-	TIF3E1	-	-	-	-	-	-	-
seq140	AK249013	development_flowering	NCBI_UniGene	cDNA_partial	Hv.3899	AK249013	HORVU5Hr1G034810.1	-	AK249013	-	AT5G63980	ALX8	ALTERED EXPRESSION OF APX2 8	ATSAL1	-	FRY1	FIERY1	HOS2	HIGH EXPRESSION OF OSMOTICALLY RESPONSIVE GENES 2	RON1	ROTUNDA 1	SAL1	-	SUPO1	suppressors of PIN1 overexpression 1	-	-	-	-
seq141	AK249018	development_flowering	NCBI_UniGene	cDNA_partial	Hv.27237	-	n.d.	-	morex_contig_45349	-	AT2G45660	AGL20	AGAMOUS-like 20	ATSOC1	SUPPRESSOR OF OVEREXPRESSION OF CO 1	SOC1	SUPPRESSOR OF OVEREXPRESSION OF CO 1	-	-	-	-	-	-	-	-	-	-	-	-
seq142	AK249140	development_flowering	NCBI_UniGene	cDNA_partial	Hv.540	MLOC_59220.1	HORVU7Hr1G036160.1	-	bowman_contig_260200	-	AT2G15790	CYP40	CYCLOPHILIN 40	SQN	SQUINT	-	-	-	-	-	-	-	-	-	-	-	-	-	-
seq143	AK249171_MLOC_44678.1	development_other	NCBI_UniGene	cDNA_partial	Hv.26424	MLOC_44678.1	HORVU1Hr1G001960.1	-	bowman_contig_65671	-	AT1G76680	ATOPR1	ARABIDOPSIS 12-OXOPHYTODIENOATE REDUCTASE 1	OPR1	12-oxophytodienoate reductase 1	-	-	-	-	-	-	-	-	-	-	-	-	-	-
seq144	AK249508	development_flowering	NCBI_UniGene	cDNA_partial	Hv.8821	AK249508	HORVU6Hr1G002230.1	seq144p	morex_contig_53419	-	AT4G25690	-	-	-	-	-	-	-	-	-	-	-	-	-	-	-	-	-	-
seq145	AK249680	development_other	NCBI_UniGene	cDNA_partial	Hv.27588	MLOC_58726.1	HORVU5Hr1G117110.1	-	bowman_contig_865526	-	AT1G55020	ATLOX1	ARABIDOPSIS LIPOXYGENASE 1	LOX1	lipoxygenase 1	-	-	-	-	-	-	-	-	-	-	-	-	-	-
seq146	AK249705	development_flowering	NCBI_UniGene	cDNA_partial	Hv.26317	AK249705	HORVU2Hr1G101590.1	-	HVVMRXALLhA0347E22_c2	-	AT5G23320	ATICMTA	ARABIDOPSIS THALIANA ISOPRENYL CYSTEINE METHYLTRANSFERASE A	ATPCM	LPHA-CARBOXYL METHYLTRANSFERASE	ATSTE14	-	ATSTE14A	homolog of yeast STE14 A	ICMTA	ISOPRENYL CYSTEINE METHYLTRANSFERASE A	STE14	-	STE14A	homolog of yeast STE14 A	-	-	-	-
seq147	AK249780	development_flowering	NCBI_UniGene	cDNA_partial	Hv.20708	AK249780	n.d.	-	AK249780	-	AT5G15800	AGL2	AGAMOUS-like 2	37135	SEPALLATA1	-	-	-	-	-	-	-	-	-	-	-	-	-	-
seq148	AK249833	development_flowering	NCBI_UniGene	cDNA_partial	Hv.169	MLOC_61901.1	HORVU2Hr1G063800.7	-	bowman_contig_843581	-	AT5G60910	AGL8	AGAMOUS-like 8	FUL	FRUITFULL	-	-	-	-	-	-	-	-	-	-	-	-	-	-
seq149	AK249896	stress	NCBI_UniGene	cDNA_partial	Hv.27560	AK249896	HORVU7Hr1G074030.2	seq149p	morex_contig_49566	-	AT4G20380	LSD1	LYSINE-SPECIFIC HISTONE DEMETHYLASE	-	-	-	-	-	-	-	-	-	-	-	-	-	-	-	-
seq150	AK250031	development_other	NCBI_UniGene	cDNA_partial	Hv.969	AK250031	HORVU2Hr1G077220.21	-	barke_contig_370953	-	AT1G76680	ATOPR1	ARABIDOPSIS 12-OXOPHYTODIENOATE REDUCTASE 1	OPR1	12-oxophytodienoate reductase 1	-	-	-	-	-	-	-	-	-	-	-	-	-	-
seq151	AK250075	development_flowering	NCBI_UniGene	cDNA_partial	Hv.605	AK250075	HORVU1Hr1G095410.3	-	morex_contig_62962	-	AT5G53420	-	CCT motif family protein	-	-	-	-	-	-	-	-	-	-	-	-	-	-	-	-
seq152	AK250218	development_flowering	NCBI_UniGene	cDNA_partial	Hv.2678	AK250218	HORVU6Hr1G024100.1	-	AK250218	-	AT4G29010	AIM1	ABNORMAL INFLORESCENCE MERISTEM	-	-	-	-	-	-	-	-	-	-	-	-	-	-	-	-
seq153	AK250398	development_other	NCBI_UniGene	cDNA_partial	Hv.20766	AK250398	HORVU6Hr1G044080.1	-	AK250398	-	AT1G78420	-	-	-	-	-	-	-	-	-	-	-	-	-	-	-	-	-	-
seq154	AK250464	development_flowering	NCBI_UniGene	cDNA_partial	Hv.21187	MLOC_1587.2	HORVU1Hr1G043820.4	seq154p	morex_contig_114046	-	AT5G08370	AGAL2	alpha-galactosidase 2	AtAGAL2	alpha-galactosidase 2	-	-	-	-	-	-	-	-	-	-	-	-	-	-
seq155	AK250506	development_flowering	NCBI_UniGene	cDNA_partial	Hv.110	AK250506	HORVU4Hr1G077850.3	-	AK250506	-	AT2G22540	AGL22	AGAMOUS-like 22	SVP	SHORT VEGETATIVE PHASE	-	-	-	-	-	-	-	-	-	-	-	-	-	-
seq156	AK250604	stress	NCBI_UniGene	cDNA_partial	Hv.3281	MLOC_81977.1	HORVU6Hr1G053680.5	-	morex_contig_99225	-	AT5G65630	ATRAB8D	-	-	-	-	-	-	-	-	-	-	-	-	-	-	-	-	-
seq157	AK250647	development_flowering	NCBI_UniGene	cDNA_partial	Hv.4350	AK250647	HORVU3Hr1G066930.1	-	AK250647	-	AT2G19520	ACG1	-	ATMSI4	-	FVE	-	MSI4	MULTICOPY SUPPRESSOR OF IRA1 4	NFC04	-	NFC4	-	-	-	-	-	-	-
seq158	AK250658	development_flowering	NCBI_UniGene	cDNA_partial	Hv.27495	-	n.d.	-	AK250658	-	AT5G55300	MGO1	MGOUN 1	TOP1	TOPOISOMERASE 1	TOP1ALPHA	DNA topoisomerase I alpha	-	-	-	-	-	-	-	-	-	-	-	-
seq159	AK250812	development_other	NCBI_UniGene	cDNA_partial	Hv.5272	AK250812	HORVU4Hr1G050280.1	-	HVVMRXALLhA0664F10_c2	-	AT3G52850	ATELP	ARABIDOPSIS THALIANA EPIDERMAL GROWTH FACTOR RECEPTOR-LIKE PROTEIN	ATELP1	-	ATVSR1	-	BP-80	-	BP80	-	BP80-1;1	binding protein of 80 kDa 1;1	BP80B	-	GFS1	Green fluorescent seed 1	VSR1	vacuolar sorting receptor homolog 1
seq160	AK250901	development_other	NCBI_UniGene	cDNA_partial	Hv.17496	AK250901	HORVU7Hr1G023990.4	-	AK250901	-	AT1G78420	-	-	-	-	-	-	-	-	-	-	-	-	-	-	-	-	-	-
seq161	AK251043	development_flowering	NCBI_UniGene	cDNA_partial	Hv.17065	AK251043	HORVU5Hr1G125650.13	-	HVVMRXALLhA0372F17_c2	-	AT2G32700	LUH	LEUNIG_homolog	MUM1	MUCILAGE-MODIFIED 1	-	-	-	-	-	-	-	-	-	-	-	-	-	-
seq162	AK251054_MLOC_76365.1	development_flowering	NCBI_UniGene	cDNA_partial	Hv.26054	MLOC_76365.1	HORVU1Hr1G020400.19	-	HVVMRXALLhA0423N05_c1	-	AT4G02570	ATCUL1	cullin 1	AXR6	AUXIN RESISTANT 6	CUL1	cullin 1	-	-	-	-	-	-	-	-	-	-	-	-
seq163	AK251232	development_flowering	NCBI_UniGene	cDNA_partial	Hv.2413	MLOC_60578.2	HORVU6Hr1G044360.2	-	bowman_contig_856488	-	AT1G12910	ATAN11	ANTHOCYANIN11	LWD1	LIGHT-REGULATED WD 1	-	-	-	-	-	-	-	-	-	-	-	-	-	-
seq164	AK251245	development_flowering	NCBI_UniGene	cDNA_partial	Hv.16747	AK251245	HORVU2Hr1G028050.1	-	AK251245	-	AT1G73177	APC13	anaphase-promoting complex 13	BNS	BONSAI	-	-	-	-	-	-	-	-	-	-	-	-	-	-
seq165	AK251264	development_flowering	NCBI_UniGene	cDNA_partial	Hv.10178	AK251264	HORVU2Hr1G054100.3	-	AK251264	-	AT4G22140	EBS	EARLY BOLTING IN SHORT DAYS	-	-	-	-	-	-	-	-	-	-	-	-	-	-	-	-
seq166	AK251456	development_other	NCBI_UniGene	cDNA_partial	Hv.9630	MLOC_72170.1	HORVU6Hr1G054520.3	-	HVVMRXALLhA0453C17_c2	-	AT3G04120	GAPC	GLYCERALDEHYDE-3-PHOSPHATE DEHYDROGENASE C SUBUNIT	GAPC-1	-	GAPC1	glyceraldehyde-3-phosphate dehydrogenase C subunit 1	-	-	-	-	-	-	-	-	-	-	-	-
seq167	AK251488	development_other	NCBI_UniGene	cDNA_partial	Hv.17755	AK251488	HORVU1Hr1G035960.15	-	AK251488	-	AT3G01180	AtSS2	starch synthase 2	SS2	starch synthase 2	-	-	-	-	-	-	-	-	-	-	-	-	-	-
seq168	AK251496	development_flowering	NCBI_UniGene	cDNA_partial	Hv.27422	AK251496	HORVU2Hr1G101760.2	seq168p	morex_contig_1564529	-	AT1G64990	GTG1	GPCR-type G protein 1	-	-	-	-	-	-	-	-	-	-	-	-	-	-	-	-
seq169	AK251516	development_flowering	NCBI_UniGene	cDNA_partial	Hv.26999	AK251516	HORVU6Hr1G032610.8	-	AK251516	-	AT1G18450	ARP4	actin-related protein 4	ATARP4	actin-related protein 4	-	-	-	-	-	-	-	-	-	-	-	-	-	-
seq170	AK251594_MLOC_67531.6	development_other	NCBI_UniGene	cDNA_partial	Hv.20691	MLOC_67531.6	HORVU7Hr1G001040.6	-	bowman_contig_884159	-	AT1G62660	-	-	-	-	-	-	-	-	-	-	-	-	-	-	-	-	-	-
seq171	AK251955_MLOC_60157.3	development_flowering	NCBI_UniGene	cDNA_partial	Hv.26414	MLOC_60157.3	HORVU7Hr1G098110.5	-	bowman_contig_68791	-	AT5G06720	ATPA2	peroxidase 2	PA2	peroxidase 2	-	-	-	-	-	-	-	-	-	-	-	-	-	-
seq172	AK252025	development_flowering	NCBI_UniGene	cDNA_partial	Hv.19360	AK252025	HORVU1Hr1G045310.7	-	AK252025	-	AT5G64813	LIP1	lipase 1	-	-	-	-	-	-	-	-	-	-	-	-	-	-	-	-
seq173	AK252048	stress	NCBI_UniGene	cDNA_partial	Hv.23483	MLOC_71570.1	HORVU6Hr1G000620.2	-	HVVMRXALLhA0362M12_c5	-	AT4G20360	ATLFNR1	LEAF FNR 1	ATRABE1B	RAB GTPase homolog E1B	RABE1b	RAB GTPase homolog E1B	-	-	-	-	-	-	-	-	-	-	-	-
seq174	AK252160	development_flowering	NCBI_UniGene	cDNA_partial	Hv.22736	MLOC_34561.2	HORVU2Hr1G074910.6	seq174p	morex_contig_244168	-	AT1G76710	ASHH1	ASH1 RELATED PROTEIN 1	SDG26	SET domain group 26	-	-	-	-	-	-	-	-	-	-	-	-	-	-
seq175	AK252237	development_flowering	NCBI_UniGene	cDNA_partial	Hv.608	AK252237	HORVU4Hr1G002140.1	seq175p	HVVMRXALLhA0227K05_c2	-	AT1G64520	RPN12a	regulatory particle non-ATPase 12A	-	-	-	-	-	-	-	-	-	-	-	-	-	-	-	-
seq176	AK252401	development_flowering	NCBI_UniGene	cDNA_partial	Hv.2672	AK252401	HORVU0Hr1G018300.1	-	AK252401	-	AT3G44110	ATJ	-	ATJ3	DNAJ homologue 3	J3	-	-	-	-	-	-	-	-	-	-	-	-	-
seq177	AK252536	development_flowering	NCBI_UniGene	cDNA_partial	Hv.2689	-	n.d.	seq177p	morex_contig_1560516	-	AT1G56170	ATHAP5B	-	HAP5B	-	NF-YC2	nuclear factor Y, subunit C2	-	-	-	-	-	-	-	-	-	-	-	-
seq178	AK252565	development_flowering	NCBI_UniGene	cDNA_partial	Hv.16703	MLOC_4879.2	HORVU3Hr1G025750.1	-	bowman_contig_255870	-	AT5G05660	ATNFXL2	Arabidopsis NF-X like 2	EBI	EARLY BIRD	NFXL2	NFX1-like 2	-	-	-	-	-	-	-	-	-	-	-	-
seq179	AK252574	development_flowering	NCBI_UniGene	cDNA_partial	Hv.5523	MLOC_5942.1	n.d.	-	bowman_contig_1983029	-	AT5G45390	CLPP4	CLP protease P4	NCLPP4	NUCLEAR-ENCODED CLP PROTEASE P4	-	-	-	-	-	-	-	-	-	-	-	-	-	-
seq181	AK252681	development_other	NCBI_UniGene	cDNA_complete	Hv.3173	AK252681	HORVU1Hr1G093780.2	-	AK252681	-	AT2G02990	ATRNS1	RIBONUCLEASE 1	RNS1	ribonuclease 1	-	-	-	-	-	-	-	-	-	-	-	-	-	-
seq182	AK252721_U35_14594_MLOC_64100.2	development_flowering	assembly_NCBI+HarvEST+MLOC	cDNA_partial	Hv.934	MLOC_64100.2	HORVU3Hr1G108540.2	-	morex_contig_48369	-	AT2G41310	ARR8	RESPONSE REGULATOR 8	ATRR3	response regulator 3	RR3	response regulator 3	-	-	-	-	-	-	-	-	-	-	-	-
seq183	AK252722_U35_16398	development_flowering	assembly_NCBI+HarvEST+MLOC	cDNA_partial	Hv.18376	-	n.d.	-	AK252722_U35_16398	-	AT1G45050	ATUBC2-1	-	UBC15	Arabidopsis thaliana ubiquitin-conjugating enzyme 15	-	-	-	-	-	-	-	-	-	-	-	-	-	-
seq184	AK253078	development_flowering	NCBI_UniGene	intronless_partial	Hv.15187	AK253078	n.d.	-	morex_contig_49435	-	AT5G51230	AtEMF2	-	CYR1	-	EMF2	EMBRYONIC FLOWER 2	VEF2	CYTOKININ RESISTANT 1	-	-	-	-	-	-	-	-	-	-
seq185	AK253094	development_flowering	NCBI_UniGene	cDNA_partial	Hv.3227	AK253094	n.d.	-	bowman_contig_77714	-	AT5G48300	ADG1	ADP glucose pyrophosphorylase 1	APS1	ADP-GLUCOSE PYROPHOSPHORYLASE SMALL SUBUNIT 1	-	-	-	-	-	-	-	-	-	-	-	-	-	-
seq186	AK253130	development_flowering	NCBI_UniGene	cDNA_partial	Hv.19411	MLOC_61919.1	n.d.	seq186p	morex_contig_45996	-	AT3G07650	COL9	CONSTANS-like 9	-	-	-	-	-	-	-	-	-	-	-	-	-	-	-	-
seq187	AK353571	development_flowering	NCBI_UniGene	cDNA_complete	Hv.11172	AK353571	HORVU3Hr1G032440.2	-	barke_contig_1864260	-	AT2G20570	ATGLK1	ARABIDOPSIS GOLDEN2-LIKE 1	GLK1	GOLDEN2-LIKE 1	GPRI1	GBF's pro-rich region-interacting factor 1	-	-	-	-	-	-	-	-	-	-	-	-
seq188	AK353688	development_flowering	NCBI_UniGene	cDNA_complete	Hv.4452	AK353688	HORVU1Hr1G066980.1	-	AK353688	-	AT5G44280	ATRING1A	ARABIDOPSIS THALIANA RING 1A	RING1A	RING 1A	-	-	-	-	-	-	-	-	-	-	-	-	-	-
seq189	AK353689	development_other	NCBI_UniGene	cDNA_complete	Hv.12334	-	n.d.	seq189p	HVVMRX83KhA0065C13_c2	-	AT1G26780	LOF1	LATERAL ORGAN FUSION 1	AtMYB117	myb domain protein 117	MYB117	myb domain protein 117	-	-	-	-	-	-	-	-	-	-	-	-
seq190	AK353707	development_flowering	NCBI_UniGene	cDNA_complete	Hv.22652	MLOC_18524.1	HORVU4Hr1G060950.3	-	morex_contig_158089	-	AT2G39940	COI1	CORONATINE INSENSITIVE 1	-	-	-	-	-	-	-	-	-	-	-	-	-	-	-	-
seq191	AK353769_MLOC_79988.2	development_flowering	NCBI_UniGene	cDNA_partial	Hv.909	MLOC_79988.2	HORVU1Hr1G015590.1	-	morex_contig_88056	-	AT4G23100	ATECS1	-	CAD2	CADMIUM SENSITIVE 2	GSH1	glutamate-cysteine ligase	GSHA	-	PAD2	PHYTOALEXIN DEFICIENT 2	RML1	ROOT MERISTEMLESS 1	-	-	-	-	-	-
seq192	AK353826	development_flowering	NCBI_UniGene	cDNA_complete	Hv.11786	AK353826	HORVU5Hr1G084160.2	-	AK353826	-	AT5G58230	ATMSI1	ARABIDOPSIS MULTICOPY SUPRESSOR OF IRA1	MEE70	MATERNAL EFFECT EMBRYO ARREST 70	MSI1	MULTICOPY SUPRESSOR OF IRA1	-	-	-	-	-	-	-	-	-	-	-	-
seq193	AK353965	development_flowering	NCBI_UniGene	cDNA_complete	Hv.1673	MLOC_71555.2	HORVU4Hr1G078410.2	-	morex_contig_60056	-	AT4G40060	ATHB-16	-	ATHB16	homeobox protein 16	HB16	homeobox protein 16	-	-	-	-	-	-	-	-	-	-	-	-
seq194	AK354063	development_flowering	NCBI_UniGene	cDNA_complete	Hv.11489	AK354063	HORVU5Hr1G070260.1	-	AK354063	-	AT4G40060	ATHB-16	-	ATHB16	homeobox protein 16	HB16	homeobox protein 16	-	-	-	-	-	-	-	-	-	-	-	-
seq195	AK354099	development_flowering	NCBI_UniGene	cDNA_partial	Hv.33626	AK354099	HORVU7Hr1G097110.7	-	HVVMRXALLhA0669P06_c3	-	AT4G31820	ENP	ENHANCER OF PINOID	MAB4	MACCHI-BOU 4	NPY1	NAKED PINS IN YUC MUTANTS 1	-	-	-	-	-	-	-	-	-	-	-	-
seq196	AK354101	development_flowering	NCBI_UniGene	cDNA_complete	Hv.13468	AK354101	n.d.	-	AK354101	-	AT3G22590	CDC73	-	PHP	PLANT HOMOLOGOUS TO PARAFIBROMIN	-	-	-	-	-	-	-	-	-	-	-	-	-	-
seq197	AK354116	development_flowering	NCBI_UniGene	cDNA_complete	Hv.5861	AK354116	HORVU4Hr1G005670.3	seq197p	bowman_contig_15343	-	AT5G12840	ATHAP2A	-	EMB2220	EMBRYO DEFECTIVE 2220	HAP2A	-	NF-YA1	nuclear factor Y, subunit A1	-	-	-	-	-	-	-	-	-	-
seq198	AK354123	development_other	NCBI_UniGene	cDNA_complete	Hv.31983	MLOC_71784.1	HORVU1Hr1G001950.2	-	bowman_contig_65671	-	AT1G76680	ATOPR1	ARABIDOPSIS 12-OXOPHYTODIENOATE REDUCTASE 1	OPR1	12-oxophytodienoate reductase 1	-	-	-	-	-	-	-	-	-	-	-	-	-	-
seq199	AK354191	development_other	NCBI_UniGene	cDNA_complete	Hv.9100	MLOC_4753.2	HORVU3Hr1G066340.2	-	bowman_contig_154807	-	AT3G15670	-	-	-	-	-	-	-	-	-	-	-	-	-	-	-	-	-	-
seq200	AK354422	development_flowering	NCBI_UniGene	cDNA_complete	Hv.15648	MLOC_56743.1	HORVU2Hr1G016650.1	-	morex_contig_41102	-	AT3G07050	NSN1	nucleostemin-like 1	-	-	-	-	-	-	-	-	-	-	-	-	-	-	-	-
seq201	AK354434	development_flowering	NCBI_UniGene	cDNA_complete	Hv.20896	AK354434	HORVU5Hr1G012950.6	-	morex_contig_58709	-	AT3G22780	ATTSO1	-	TSO1	CHINESE FOR 'UGLY'	-	-	-	-	-	-	-	-	-	-	-	-	-	-
seq202	AK354634	development_flowering	NCBI_UniGene	cDNA_complete	Hv.19289	MLOC_67834.1	HORVU7Hr1G050530.1	-	HVVMRX83KhA0003H08_c1	-	AT2G42280	FLOWERING BHLH 4	-	-	-	-	-	-	-	-	-	-	-	-	-	-	-	-	-
seq203	AK354669	development_flowering	NCBI_UniGene	cDNA_complete	Hv.7967	AK354669	n.d.	seq203p	morex_contig_39579	-	AT1G66330	senescence-associated family	-	-	-	-	-	-	-	-	-	-	-	-	-	-	-	-	-
seq204	AK354952	development_flowering	NCBI_UniGene	cDNA_complete	Hv.7840	MLOC_19148.1	HORVU4Hr1G011110.4	-	morex_contig_1583680	-	AT2G38110	ATGPAT6	GLYCEROL-3-PHOSPHATE ACYLTRANSFERASE 6	GPAT6	glycerol-3-phosphate acyltransferase 6	-	-	-	-	-	-	-	-	-	-	-	-	-	-
seq205	AK355002	development_flowering	NCBI_UniGene	cDNA_complete	Hv.6655	AK355002	HORVU5Hr1G112440.1	-	AK355002	-	AT2G28550	RAP2.7	related to AP2.7	TOE1	TARGET OF EARLY ACTIVATION TAGGED (EAT) 1	-	-	-	-	-	-	-	-	-	-	-	-	-	-
seq206	AK355424	development_flowering	NCBI_UniGene	cDNA_complete	Hv.25709	AK355424	HORVU6Hr1G066450.5	-	AK355424	-	AT5G37260	CIR1	CIRCADIAN 1	RVE2	REVEILLE 2	-	-	-	-	-	-	-	-	-	-	-	-	-	-
seq207	AK355447	development_other	NCBI_UniGene	cDNA_complete	Hv.20527	AK355447	HORVU1Hr1G080950.5	-	AK355447	-	AT4G18240	ATSS4	ARABIDOPSIS THALIANA STARCH SYNTHASE 4	SS4	starch synthase 4	SSIV	STARCH SYNTHASE 4	-	-	-	-	-	-	-	-	-	-	-	-
seq208	AK355585	development_other	NCBI_UniGene	cDNA_complete	Hv.47	AK355585	HORVU6Hr1G063830.1	-	HVVMRXALLhA0449M10_c5	-	AT3G63080	ATGPX5	glutathione peroxidase 5	GPX5	glutathione peroxidase 5	MEE42	maternal effect embryo arrest 42	-	-	-	-	-	-	-	-	-	-	-	-
seq209	AK355678	development_flowering	NCBI_UniGene	cDNA_partial	Hv.36062	AK355678	HORVU1Hr1G032150.4	-	AK355678	-	AT2G38110	ATGPAT6	GLYCEROL-3-PHOSPHATE ACYLTRANSFERASE 6	GPAT6	glycerol-3-phosphate acyltransferase 6	-	-	-	-	-	-	-	-	-	-	-	-	-	-
seq210	AK355694	development_flowering	NCBI_UniGene	cDNA_complete	Hv.36060	AK355694	n.d.	-	AK355694	-	AT5G53420	-	CCT motif family protein	-	-	-	-	-	-	-	-	-	-	-	-	-	-	-	-
seq211	AK355728	development_other	NCBI_UniGene	cDNA_complete	Hv.15792	AK355728	HORVU5Hr1G068330.2	seq211p	HVVMRX83KhA0040L02_c1	-	AT3G19270	CYP707A4	cytochrome P450, family 707, subfamily A, polypeptide 4	-	-	-	-	-	-	-	-	-	-	-	-	-	-	-	-
seq212	AK355742	development_other	NCBI_UniGene	cDNA_complete	Hv.20661	-	n.d.	-	HVVMRXALLmA0024O01_c3	-	AT3G63080	ATGPX5	glutathione peroxidase 5	GPX5	glutathione peroxidase 5	MEE42	maternal effect embryo arrest 42	-	-	-	-	-	-	-	-	-	-	-	-
seq213	AK355935	development_other	NCBI_UniGene	cDNA_complete	Hv.226	AK355935	HORVU5Hr1G093700.3	-	HVVMRXALLhA0613D03_c9	-	AT1G55020	ATLOX1	ARABIDOPSIS LIPOXYGENASE 1	LOX1	lipoxygenase 1	-	-	-	-	-	-	-	-	-	-	-	-	-	-
seq214	AK355971	development_flowering	NCBI_UniGene	cDNA_partial	Hv.10041	AK355971	HORVU0Hr1G021050.5	-	AK355971	-	AT2G33500	COL14	CONSTANS-LIKE 14	-	-	-	-	-	-	-	-	-	-	-	-	-	-	-	-
seq215	AK356016	development_flowering	NCBI_UniGene	cDNA_complete	Hv.13842	AK356016	HORVU6Hr1G043690.16	-	AK356016	-	AT1G17110	UBP15	ubiquitin-specific protease 15	-	-	-	-	-	-	-	-	-	-	-	-	-	-	-	-
seq216	AK356047	development_flowering	NCBI_UniGene	cDNA_complete	Hv.16393	AK356047	HORVU2Hr1G030250.2	-	AK356047	-	AT5G64360	EIP9	EMF1-Interacting Protein 1	-	-	-	-	-	-	-	-	-	-	-	-	-	-	-	-
seq217	AK356241	development_flowering	NCBI_UniGene	cDNA_complete	Hv.33292	MLOC_13654.1	HORVU7Hr1G039800.2	-	bowman_contig_125951	-	AT2G30140	UDP-GLUCOSYL TRANSFERASE	-	-	-	-	-	-	-	-	-	-	-	-	-	-	-	-	-
seq218	AK356323	development_flowering	NCBI_UniGene	cDNA_partial	Hv.11141	AK356323	HORVU3Hr1G086000.1	-	AK356323	-	AT3G46640	LUX	LUX ARRHYTHMO	PCL1	PHYTOCLOCK 1	-	-	-	-	-	-	-	-	-	-	-	-	-	-
seq219	AK356327	stress	NCBI_UniGene	cDNA_complete	Hv.35991	AK356327	n.d.	-	AK356327	-	AT4G33010	AtGLDP1	glycine decarboxylase P-protein 1	GLDP1	glycine decarboxylase P-protein 1	-	-	-	-	-	-	-	-	-	-	-	-	-	-
seq220	AK356368_MLOC_5191.1	development_flowering	NCBI_UniGene	cDNA_complete	Hv.5852	MLOC_5191.1	HORVU1Hr1G055480.1	-	morex_contig_135991	-	AT4G26000	PEP	PEPPER	-	-	-	-	-	-	-	-	-	-	-	-	-	-	-	-
seq221	AK356525	development_flowering	NCBI_UniGene	cDNA_complete	Hv.35956	-	n.d.	-	morex_contig_1585345	-	AT3G05040	HST	HASTY	HST1	HASTY 1	-	-	-	-	-	-	-	-	-	-	-	-	-	-
seq222	AK356646	development_flowering	NCBI_UniGene	cDNA_complete	Hv.19317	MLOC_62219.3	HORVU6Hr1G081290.1	-	bowman_contig_1986513	-	AT2G26330	ER	ERECTA	QRP1	QUANTITATIVE RESISTANCE TO PLECTOSPHAERELLA 1	-	-	-	-	-	-	-	-	-	-	-	-	-	-
seq223	AK356675_MLOC_1557.1	development_flowering	NCBI_UniGene	cDNA_partial	Hv.35821	MLOC_1557.1	n.d.	-	morex_contig_113731	-	AT4G21200	GA2ox8	GIBBERELLIN 2-OXIDASE 8	ATGA2OX8	ARABIDOPSIS THALIANA GIBBERELLIN 2-OXIDASE 8	GA2OX8	gibberellin 2-oxidase 8	-	-	-	-	-	-	-	-	-	-	-	-
seq224	AK356695	development_flowering	NCBI_UniGene	cDNA_complete	Hv.15491	AK356695	HORVU7Hr1G036130.1	-	AK356695	-	AT2G22540	AGL22	AGAMOUS-like 22	SVP	SHORT VEGETATIVE PHASE	-	-	-	-	-	-	-	-	-	-	-	-	-	-
seq225	AK356737	development_flowering	NCBI_UniGene	cDNA_complete	Hv.20412	MLOC_38535.3	HORVU7Hr1G058730.9	-	morex_contig_2550672	-	AT3G44600	AtCYP71	-	CYP71	cyclophilin 71	-	-	-	-	-	-	-	-	-	-	-	-	-	-
seq226	AK357056	development_other	NCBI_UniGene	cDNA_complete	Hv.22431	AK357056	HORVU0Hr1G038120.1	-	AK357056	-	AT4G32410	AtCESA1	CELLULOSE SYNTHASE 1	CESA1	cellulose synthase 1	RSW1	RADIALLY SWOLLEN 1	-	-	-	-	-	-	-	-	-	-	-	-
seq227	AK357063	development_flowering	NCBI_UniGene	cDNA_partial	Hv.32625	-	n.d.	seq227p	morex_contig_115080	-	AT1G30330	ARF6	auxin response factor 6	-	-	-	-	-	-	-	-	-	-	-	-	-	-	-	-
seq228	AK357068	development_flowering	NCBI_UniGene	cDNA_complete	Hv.12711	MLOC_64867.2	HORVU6Hr1G076110.1	seq228p	morex_contig_49437	-	AT1G73590	ATPIN1	ARABIDOPSIS THALIANA PIN-FORMED 1	PIN1	PIN-FORMED 1	-	-	-	-	-	-	-	-	-	-	-	-	-	-
seq229	AK357081	development_flowering	NCBI_UniGene	cDNA_complete	Hv.9003	AK357081	HORVU6Hr1G030600.2	-	HVVMRXALLhA0141K03_c1	-	AT5G63860	UVR8	UVB-RESISTANCE 8	-	-	-	-	-	-	-	-	-	-	-	-	-	-	-	-
seq230	AK357105	development_other	NCBI_UniGene	cDNA_complete	Hv.20940	MLOC_64782.2	HORVU4Hr1G086300.2	-	morex_contig_49313	-	AT3G52600	AtcwINV2	cell wall invertase 2	CWINV2	cell wall invertase 2	-	-	-	-	-	-	-	-	-	-	-	-	-	-
seq231	AK357218	development_flowering	NCBI_UniGene	cDNA_complete	Hv.35154	AK357218	HORVU1Hr1G029520.3	-	bowman_contig_12278	-	AT1G78440	ATGA2OX1	Arabidopsis thaliana gibberellin 2-oxidase 1	GA2OX1	gibberellin 2-oxidase 1	-	-	-	-	-	-	-	-	-	-	-	-	-	-
seq232	AK357220	development_flowering	NCBI_UniGene	cDNA_complete	Hv.16133	MLOC_21831.1	HORVU1Hr1G087660.3	seq232p	HVVMRXALLhA0568K13_c1	-	AT5G42820	ATU2AF35B	-	U2AF35B	-	-	-	-	-	-	-	-	-	-	-	-	-	-	-
seq233	AK357393	development_flowering	NCBI_UniGene	cDNA_complete	Hv.35135	AK357393	HORVU7Hr1G116220.9	-	AK357393	-	AT2G28550	RAP2.7	related to AP2.7	TOE1	TARGET OF EARLY ACTIVATION TAGGED (EAT) 1	-	-	-	-	-	-	-	-	-	-	-	-	-	-
seq234	AK357417	development_flowering	NCBI_UniGene	cDNA_complete	Hv.6807	AK357417	HORVU2Hr1G036710.3	-	AK357417	-	AT5G66730	ENY	ENHYDROUS	IDD1	INDETERMINATE DOMAIN 1	-	-	-	-	-	-	-	-	-	-	-	-	-	-
seq235	AK357505	development_flowering	NCBI_UniGene	intronless_complete	Hv.20312	MLOC_37446.1	HORVU3Hr1G114970.1	-	AK357505	-	AT5G59570	BOA	BROTHER OF LUX ARRHYTHMO	-	-	-	-	-	-	-	-	-	-	-	-	-	-	-	-
seq236	AK357585	development_flowering	NCBI_UniGene	cDNA_complete	Hv.16454	MLOC_52707.1	HORVU5Hr1G080540.1	seq236p	barke_contig_1781303	-	AT3G63530	BB	BIG BROTHER	BB2	-	-	-	-	-	-	-	-	-	-	-	-	-	-	-
seq237	AK357603	development_flowering	NCBI_UniGene	cDNA_complete	Hv.5334	AK357603	HORVU6Hr1G021460.2	-	bowman_contig_1986016	-	AT4G25990	CIL	CCT motif family protein	-	-	-	-	-	-	-	-	-	-	-	-	-	-	-	-
seq238	AK357680	development_flowering	NCBI_UniGene	cDNA_partial	Hv.6541	AK357680	HORVU6Hr1G037790.1	-	AK357680	-	AT5G11260	HY5	ELONGATED HYPOCOTYL 5	TED 5	REVERSAL OF THE DET PHENOTYPE 5	-	-	-	-	-	-	-	-	-	-	-	-	-	-
seq239	AK357702	stress	NCBI_UniGene	cDNA_partial	Hv.21831	MLOC_5927.6	HORVU7Hr1G121270.3	seq239p	morex_contig_136870	-	AT4G02780	ABC33	-	ATCPS1	ARABIDOPSIS THALIANA ENT-COPALYL DIPHOSPHATE SYNTHETASE 1	CPS	CPP synthase	CPS1	ENT-COPALYL DIPHOSPHATE SYNTHETASE 1	GA1	GA REQUIRING 1	-	-	-	-	-	-	-	-
seq240	AK357857	development_other	NCBI_UniGene	cDNA_complete	Hv.10357	-	n.d.	-	bowman_contig_9295	-	AT1G76680	ATOPR1	ARABIDOPSIS 12-OXOPHYTODIENOATE REDUCTASE 1	OPR1	12-oxophytodienoate reductase 1	-	-	-	-	-	-	-	-	-	-	-	-	-	-
seq241	AK357864	development_flowering	NCBI_UniGene	cDNA_complete	Hv.8782	AK357864	HORVU3Hr1G078860.2	-	HVVMRXALLhA0790N05_c3	-	AT2G30140	UDP-GLUCOSYL TRANSFERASE	-	-	-	-	-	-	-	-	-	-	-	-	-	-	-	-	-
seq242	AK357912	development_flowering	NCBI_UniGene	cDNA_complete	Hv.4538	MLOC_76316.1	HORVU5Hr1G073680.3	-	HVVMRXALLhA0768O21_c12	-	AT5G42820	ATU2AF35B	-	U2AF35B	-	-	-	-	-	-	-	-	-	-	-	-	-	-	-
seq243	AK357968	development_flowering	NCBI_UniGene	cDNA_complete	Hv.33047	AK357968	HORVU1Hr1G076800.1	-	morex_contig_56006	-	AT1G29160	-	-	-	-	-	-	-	-	-	-	-	-	-	-	-	-	-	-
seq244	AK358040	development_other	NCBI_UniGene	cDNA_complete	Hv.15791	MLOC_18300.1	HORVU5Hr1G092850.2	-	AK358040	-	AT3G14440	ATNCED3	-	NCED3	nine-cis-epoxycarotenoid dioxygenase 3	SIS7	SUGAR INSENSITIVE 7	STO1	SALT TOLERANT 1	-	-	-	-	-	-	-	-	-	-
seq245	AK358309	development_flowering	NCBI_UniGene	cDNA_complete	Hv.12419	AK358309	HORVU1Hr1G049460.1	-	HVVMRXALLeA0100P16_c1	-	AT1G01510	AN	ANGUSTIFOLIA	-	-	-	-	-	-	-	-	-	-	-	-	-	-	-	-
seq246	AK358361_BY854154_U35_22405_MLOC_51932.2	development_flowering	assembly_NCBI+HarvEST+MLOC	cDNA_partial	Hv.15848	MLOC_51932.2	HORVU2Hr1G121110.32	seq246p	morex_contig_37165	-	AT5G37020	ARF8	auxin response factor 8	ATARF8	-	-	-	-	-	-	-	-	-	-	-	-	-	-	-
seq247	AK358370	development_flowering	NCBI_UniGene	cDNA_complete	Hv.14557	AK358370	n.d.	-	AK358370	-	AT1G25440	COL16	CONSTANS-LIKE 16	-	-	-	-	-	-	-	-	-	-	-	-	-	-	-	-
seq248	AK358516	development_flowering	NCBI_UniGene	cDNA_complete	Hv.3097	MLOC_38941.1	HORVU5Hr1G098840.2	-	AK358516	-	AT5G65700	BAM1	beta-amylase 1	-	-	-	-	-	-	-	-	-	-	-	-	-	-	-	-
seq249	AK358592	development_flowering	NCBI_UniGene	cDNA_complete	Hv.4799	AK358592	HORVU3Hr1G094870.10	-	AK358592	-	AT1G27320	AHK3	histidine kinase 3	HK3	histidine kinase 3	-	-	-	-	-	-	-	-	-	-	-	-	-	-
seq250	AK358700	development_flowering	NCBI_UniGene	cDNA_complete	Hv.9259	AK358700	HORVU7Hr1G099010.1	-	AK358700	-	AT5G57360	ADO1	ADAGIO 1	FKL2	FKF1-LIKE PROTEIN 2	LKP1	LOV KELCH PROTEIN 1	ZTL	ZEITLUPE	-	-	-	-	-	-	-	-	-	-
seq251	AK358742	development_flowering	NCBI_UniGene	cDNA_complete	Hv.16404	AK358742	HORVU1Hr1G034650.2	-	HVVMRXALLhA0071K15_c13	-	AT4G31820	ENP	ENHANCER OF PINOID	MAB4	MACCHI-BOU 4	NPY1	NAKED PINS IN YUC MUTANTS 1	-	-	-	-	-	-	-	-	-	-	-	-
seq252	AK358763	development_flowering	NCBI_UniGene	cDNA_complete	Hv.15767	AK358763	n.d.	-	AK358763	-	AT4G20400	JMJ14	JUMONJI 14	PKDM7B	-	-	-	-	-	-	-	-	-	-	-	-	-	-	-
seq253	AK358805	development_flowering	NCBI_UniGene	cDNA_complete	Hv.20543	MLOC_19593.3	HORVU2Hr1G017290.1	-	morex_contig_158556	-	AT3G47500	CDF3	cell growth defect factor-3	-	-	-	-	-	-	-	-	-	-	-	-	-	-	-	-
seq254	AK359003	development_flowering	NCBI_UniGene	cDNA_complete	Hv.37105	MLOC_3846.1	HORVU4Hr1G084140.2	-	AK359003	-	AT4G28080	-	-	-	-	-	-	-	-	-	-	-	-	-	-	-	-	-	-
seq255	AK359040	development_flowering	NCBI_UniGene	cDNA_complete	Hv.23089	MLOC_12120.2	HORVU2Hr1G031310.5	-	morex_contig_1562587	-	AT1G19180	JAZ1	jasmonate-zim-domain protein 1	TIFY10A	-	-	-	-	-	-	-	-	-	-	-	-	-	-	-
seq256	AK359086	development_flowering	NCBI_UniGene	cDNA_complete	Hv.11508	MLOC_61451.6	HORVU5Hr1G043230.2	-	bowman_contig_68343	-	AT2G41370	BOP2	BLADE ON PETIOLE2	-	-	-	-	-	-	-	-	-	-	-	-	-	-	-	-
seq257	AK359248	development_flowering	NCBI_UniGene	cDNA_complete	Hv.15352	MLOC_63615.1	HORVU4Hr1G015710.3	-	bowman_contig_122347	-	AT5G65700	BAM1	beta-amylase 1	-	-	-	-	-	-	-	-	-	-	-	-	-	-	-	-
seq258	AK359256	development_other	NCBI_UniGene	cDNA_complete	Hv.37053	MLOC_71948.1	HORVU2Hr1G115980.2	-	morex_contig_6076	-	AT1G55020	ATLOX1	ARABIDOPSIS LIPOXYGENASE 1	LOX1	lipoxygenase 1	-	-	-	-	-	-	-	-	-	-	-	-	-	-
seq259	AK359408	development_flowering	NCBI_UniGene	cDNA_complete	Hv.29643	MLOC_72393.1	HORVU2Hr1G090640.1	-	HVVMRXALLhA0457N20_c3	-	AT5G23280	TCP7	-	-	-	-	-	-	-	-	-	-	-	-	-	-	-	-	-
seq260	AK359426	development_flowering	NCBI_UniGene	cDNA_complete	Hv.3595	AK359426	HORVU2Hr1G056110.2	-	AK359426	-	AT2G02760	ATUBC2	ubiquiting-conjugating enzyme 2	UBC2	ubiquitin-conjugating enzyme 2	-	-	-	-	-	-	-	-	-	-	-	-	-	-
seq261	AK359567	development_flowering	NCBI_UniGene	cDNA_complete	Hv.23454	AK359567	HORVU5Hr1G082770.2	-	AK359567	-	AT2G21150	XCT	XAP5 CIRCADIAN TIMEKEEPER	-	-	-	-	-	-	-	-	-	-	-	-	-	-	-	-
seq262	AK359577	development_flowering	NCBI_UniGene	cDNA_complete	Hv.17019	MLOC_5590.3	n.d.	-	HVVMRX83KhA0127E04_c2	-	AT3G09600	LCL5	LHY-CCA1-LIKE5	RVE8	REVEILLE 8	-	-	-	-	-	-	-	-	-	-	-	-	-	-
seq263	AK359579	stress	NCBI_UniGene	cDNA_complete	Hv.23481	AK359579	HORVU5Hr1G011690.2	seq263p	morex_contig_48536	-	AT4G20380	LSD1	LYSINE-SPECIFIC HISTONE DEMETHYLASE	-	-	-	-	-	-	-	-	-	-	-	-	-	-	-	-
seq264	AK359655	development_other	NCBI_UniGene	cDNA_complete	Hv.22983	AK359655	HORVU2Hr1G083940.2	-	AK359655	-	AT5G40760	G6PD6	glucose-6-phosphate dehydrogenase 6	-	-	-	-	-	-	-	-	-	-	-	-	-	-	-	-
seq265	AK359700	development_flowering	NCBI_UniGene	cDNA_complete	Hv.15581	MLOC_68598.4	HORVU1Hr1G017900.3	seq265p	morex_contig_55019	-	AT1G09530	PAP3	PHYTOCHROME-ASSOCIATED PROTEIN 3	PIF3	phytochrome interacting factor 3	POC1	PHOTOCURRENT 1	-	-	-	-	-	-	-	-	-	-	-	-
seq266	AK359756	development_flowering	NCBI_UniGene	cDNA_complete	Hv.33690	-	n.d.	-	morex_contig_44335	-	AT5G24860	ATFPF1	ARABIDOPSIS FLOWERING PROMOTING FACTOR 1	FPF1	FLOWERING PROMOTING FACTOR 1	-	-	-	-	-	-	-	-	-	-	-	-	-	-
seq267	AK359790	development_flowering	NCBI_UniGene	cDNA_complete	Hv.36350	-	n.d.	-	AK359790	-	AT5G61150	VIP4	VERNALIZATION INDEPENDENCE 4	-	-	-	-	-	-	-	-	-	-	-	-	-	-	-	-
seq268	AK360041	development_flowering	NCBI_UniGene	cDNA_complete	Hv.26146	MLOC_2513.2	n.d.	-	bowman_contig_1982292	-	AT4G29010	AIM1	ABNORMAL INFLORESCENCE MERISTEM	-	-	-	-	-	-	-	-	-	-	-	-	-	-	-	-
seq269	AK360106	development_flowering	NCBI_UniGene	cDNA_complete	Hv.24283	MLOC_34735.1	HORVU6Hr1G017500.1	-	morex_contig_244493	-	AT5G42790	ARS5	ARSENIC TOLERANCE 5	ATPSM30	-	PAF1	proteasome alpha subunit F1	-	-	-	-	-	-	-	-	-	-	-	-
seq270	AK360144	development_flowering	NCBI_UniGene	cDNA_partial	Hv.36210	AK360144	n.d.	-	barke_contig_269015	-	AT4G32980	ATH1	homeobox gene 1	-	-	-	-	-	-	-	-	-	-	-	-	-	-	-	-
seq271	AK360423	development_other	NCBI_UniGene	cDNA_complete	Hv.10484	MLOC_70664.2	HORVU5Hr1G093770.1	-	bowman_contig_64517	-	AT1G55020	ATLOX1	ARABIDOPSIS LIPOXYGENASE 1	LOX1	lipoxygenase 1	-	-	-	-	-	-	-	-	-	-	-	-	-	-
seq272	AK360560	development_flowering	NCBI_UniGene	cDNA_complete	Hv.26478	-	n.d.	-	morex_contig_39507	-	AT3G19980	ATFYPP3	flower-specific, phytochrome-associated protein phosphatase 3	EMB2736	EMBRYO DEFECTIVE 2736	FYPP3	flower-specific, phytochrome-associated protein phosphatase 3	STPP	SERINE/THREONINE PROTEIN PHOSPHATASE	-	-	-	-	-	-	-	-	-	-
seq273	AK360611	development_flowering	NCBI_UniGene	cDNA_complete	Hv.35977	AK360611	HORVU2Hr1G082010.3	-	morex_contig_80696	-	AT5G06850	FTIP1	FT-INTERACTING PROTEIN 1	-	-	-	-	-	-	-	-	-	-	-	-	-	-	-	-
seq274	AK360734	development_flowering	NCBI_UniGene	cDNA_complete	Hv.19788	AK360734	HORVU3Hr1G106880.5	-	morex_contig_40984	-	AT2G41370	BOP2	BLADE ON PETIOLE2	-	-	-	-	-	-	-	-	-	-	-	-	-	-	-	-
seq275	AK360735	development_flowering	NCBI_UniGene	cDNA_complete	Hv.12411	AK360735	HORVU5Hr1G103680.1	-	bowman_contig_16180	-	AT3G44110	ATJ	-	ATJ3	DNAJ homologue 3	J3	-	-	-	-	-	-	-	-	-	-	-	-	-
seq276	AK360760	development_flowering	NCBI_UniGene	cDNA_complete	Hv.32064	MLOC_70809.1	HORVU6Hr1G039720.5	-	bowman_contig_10355	-	AT5G56860	GATA21	GATA TRANSCRIPTION FACTOR 21	GNC	GATA, nitrate-inducible, carbon metabolism-involved	-	-	-	-	-	-	-	-	-	-	-	-	-	-
seq277	AK360855	development_flowering	NCBI_UniGene	cDNA_partial	Hv.2691	AK360855	HORVU6Hr1G084650.1	-	HVVMRXALLhA0313I12_c1	-	AT4G28080	-	-	-	-	-	-	-	-	-	-	-	-	-	-	-	-	-	-
seq278	AK360901	development_flowering	NCBI_UniGene	cDNA_complete	Hv.15735	MLOC_10364.1	HORVU7Hr1G086810.1	-	morex_contig_1558911	-	AT5G56860	GATA21	GATA TRANSCRIPTION FACTOR 21	GNC	GATA, nitrate-inducible, carbon metabolism-involved	-	-	-	-	-	-	-	-	-	-	-	-	-	-
seq279	AK361118	development_flowering	NCBI_UniGene	cDNA_complete	Hv.12602	AK361118	HORVU3Hr1G016490.5	-	HVVMRXALLhA0523P01_c5	-	AT1G70560	CKRC1	cytokinin induced root curling 1	SAV3	SHADE AVOIDANCE 3	TAA1	tryptophan aminotransferase of Arabidopsis 1	WEI8	WEAK ETHYLENE INSENSITIVE 8	-	-	-	-	-	-	-	-	-	-
seq281	AK361289	development_flowering	NCBI_UniGene	cDNA_complete	Hv.33225	MLOC_63261.1	HORVU4Hr1G082090.4	-	HVVMRXALLhA0699A16_c1	-	AT1G68840	AtRAV2	-	EDF2	ETHYLENE RESPONSE DNA BINDING FACTOR 2	RAP2.8	RELATED TO AP2 8	RAV2	related to ABI3/VP1 2	TEM2	TEMPRANILLO 2	-	-	-	-	-	-	-	-
seq282	AK361360	development_flowering	NCBI_UniGene	cDNA_complete	Hv.18813	MLOC_62596.1	n.d.	-	AK361360	-	AT5G02810	APRR7	-	PRR7	pseudo-response regulator 7	-	-	-	-	-	-	-	-	-	-	-	-	-	-
seq283	AK361423	development_flowering	NCBI_UniGene	cDNA_complete	Hv.34040	AK361423	n.d.	-	morex_contig_45564	-	AT3G56850	AREB3	ABA-responsive element binding protein 3	DPBF3	-	-	-	-	-	-	-	-	-	-	-	-	-	-	-
seq284	AK361439	development_flowering	NCBI_UniGene	cDNA_complete	Hv.33214	AK361439	n.d.	-	AK361439	-	AT5G02600	NAKR1	SODIUM POTASSIUM ROOT DEFECTIVE 1	NPCC6	nuclear-enriched phloem companion cell gene 6	-	-	-	-	-	-	-	-	-	-	-	-	-	-
seq285	AK361559	development_other	NCBI_UniGene	cDNA_complete	Hv.18084	AK361559	n.d.	-	bowman_contig_63976	-	AT1G62660	-	-	-	-	-	-	-	-	-	-	-	-	-	-	-	-	-	-
seq286	AK361623	development_flowering	NCBI_UniGene	cDNA_complete	Hv.30332	MLOC_43537.1	HORVU0Hr1G010940.1	-	bowman_contig_188654	-	AT2G20570	ATGLK1	ARABIDOPSIS GOLDEN2-LIKE 1	GLK1	GOLDEN2-LIKE 1	GPRI1	GBF's pro-rich region-interacting factor 1	-	-	-	-	-	-	-	-	-	-	-	-
seq287	AK361628	development_flowering	NCBI_UniGene	cDNA_complete	Hv.33110	MLOC_6996.1	HORVU6Hr1G058980.1	-	morex_contig_138463	-	AT4G21200	GA2ox8	GIBBERELLIN 2-OXIDASE 8	ATGA2OX8	ARABIDOPSIS THALIANA GIBBERELLIN 2-OXIDASE 8	GA2OX8	gibberellin 2-oxidase 8	-	-	-	-	-	-	-	-	-	-	-	-
seq288	AK361745	development_flowering	NCBI_UniGene	cDNA_complete	Hv.23004	AK361745	HORVU1Hr1G027620.2	-	HVVMRX83KhA0181L03_c1	-	AT3G28730	ATHMG	high mobility group	HMG	high mobility group	NFD	NUCLEOSOME/CHROMATIN ASSEMBLY FACTOR D	SSRP1	-	-	-	-	-	-	-	-	-	-	-
seq289	AK361755	development_flowering	NCBI_UniGene	cDNA_partial	Hv.3878	AK361755	HORVU3Hr1G007420.1	-	AK361755	-	AT5G37770	CML24	CALMODULIN-LIKE 24	TCH2	TOUCH 2	-	-	-	-	-	-	-	-	-	-	-	-	-	-
seq290	AK361800	development_flowering	NCBI_UniGene	cDNA_complete	Hv.10340	MLOC_5111.1	HORVU1Hr1G058630.1	-	morex_contig_135896	-	AT4G02440	EID1	EMPFINDLICHER IM DUNKELROTEN LICHT 1	-	-	-	-	-	-	-	-	-	-	-	-	-	-	-	-
seq291	AK361801	development_flowering	NCBI_UniGene	cDNA_complete	Hv.31846	AK361801	HORVU1Hr1G064210.2	-	bowman_contig_1987673	-	AT4G38680	ATCSP2	ARABIDOPSIS THALIANA COLD SHOCK PROTEIN 2	CSDP2	COLD SHOCK DOMAIN PROTEIN 2	CSP2	COLD SHOCK PROTEIN 2	GRP2	glycine rich protein 2	-	-	-	-	-	-	-	-	-	-
seq292	AK361961	development_flowering	NCBI_UniGene	cDNA_complete	Hv.22841	AK361961	HORVU5Hr1G111700.1	seq292p	bowman_contig_865249	-	AT2G38560	RDO2	REDUCED DORMANCY 2	TFIIS	transcript elongation factor IIS	-	-	-	-	-	-	-	-	-	-	-	-	-	-
seq293	AK362010	development_other	NCBI_UniGene	cDNA_complete	Hv.690	AK362010	HORVU7Hr1G001070.17	-	morex_contig_41164	-	AT1G62660	-	-	-	-	-	-	-	-	-	-	-	-	-	-	-	-	-	-
seq294	AK362038	development_flowering	NCBI_UniGene	cDNA_complete	Hv.16340	AK362038	HORVU3Hr1G010240.1	-	bowman_contig_62094	-	AT1G25560	EDF1	ETHYLENE RESPONSE DNA BINDING FACTOR 1	TEM1	TEMPRANILLO 1	-	-	-	-	-	-	-	-	-	-	-	-	-	-
seq295	AK362102	development_other	NCBI_UniGene	cDNA_complete	Hv.34776	-	n.d.	-	AK362102	-	AT1G55020	ATLOX1	ARABIDOPSIS LIPOXYGENASE 1	LOX1	lipoxygenase 1	-	-	-	-	-	-	-	-	-	-	-	-	-	-
seq296	AK362268	development_flowering	NCBI_UniGene	cDNA_partial	Hv.32914	MLOC_65982.2	HORVU5Hr1G073330.1	-	morex_contig_50974	-	AT3G20810	JMJ30	Jumonji C domain-containing protein 30	JMJD5	jumonji domain containing 5	-	-	-	-	-	-	-	-	-	-	-	-	-	-
seq297	AK362289	development_flowering	NCBI_UniGene	cDNA_complete	Hv.8814	AK362289	HORVU5Hr1G079190.2	-	AK362289	-	AT2G43410	FPA	-	-	-	-	-	-	-	-	-	-	-	-	-	-	-	-	-
seq298	AK362368	development_other	NCBI_UniGene	cDNA_complete	Hv.2487	AK362368	HORVU2Hr1G114580.6	-	morex_contig_44560	-	AT1G62660	-	-	-	-	-	-	-	-	-	-	-	-	-	-	-	-	-	-
seq299	AK362410	development_flowering	NCBI_UniGene	cDNA_partial	Hv.34356	-	n.d.	-	AK362410	-	AT5G56030	AtHsp90.2	HEAT SHOCK PROTEIN 90.2	ERD8	EARLY-RESPONSIVE TO DEHYDRATION 8	HSP81-2	heat shock protein 81-2	HSP81.2	heat shock protein 81.2	HSP90.2	HEAT SHOCK PROTEIN 90.2	-	-	-	-	-	-	-	-
seq300	AK362443	development_flowering	NCBI_UniGene	cDNA_partial	Hv.16968	AK362443	HORVU6Hr1G079790.4	-	AK362443	-	AT5G64930	CPR5	CONSTITUTIVE EXPRESSION OF PR GENES 5	HYS1	HYPERSENESCENCE 1	-	-	-	-	-	-	-	-	-	-	-	-	-	-
seq301	AK362526	development_flowering	NCBI_UniGene	cDNA_complete	Hv.34243	AK362526	HORVU7Hr1G094580.2	-	AK362526	-	AT5G06850	FTIP1	FT-INTERACTING PROTEIN 1	-	-	-	-	-	-	-	-	-	-	-	-	-	-	-	-
seq302	AK362559	development_other	NCBI_UniGene	cDNA_complete	Hv.11878	MLOC_66081.2	HORVU1Hr1G001850.3	-	HVVMRXALLhA0530P23_c1	-	AT1G76680	ATOPR1	ARABIDOPSIS 12-OXOPHYTODIENOATE REDUCTASE 1	OPR1	12-oxophytodienoate reductase 1	-	-	-	-	-	-	-	-	-	-	-	-	-	-
seq303	AK362635	development_flowering	NCBI_UniGene	cDNA_complete	Hv.3501	AK362635	HORVU2Hr1G000940.11	-	AK362635	-	AT1G77300	ASHH2	ASH1 HOMOLOG 2	CCR1	CAROTENOID CHLOROPLAST REGULATORY1	EFS	EARLY FLOWERING IN SHORT DAYS	LAZ2	LAZARUS 2	SDG8	SET DOMAIN GROUP 8	-	-	-	-	-	-	-	-
seq304	AK362649	development_flowering	NCBI_UniGene	cDNA_complete	Hv.8820	AK362649	HORVU2Hr1G112000.1	-	AK362649	-	AT1G22920	AJH1	ARABIDOPSIS JAB1 HOMOLOG 1	CSN5A	COP9 signalosome 5A	JAB1	-	-	-	-	-	-	-	-	-	-	-	-	-
seq305	AK362719	development_other	NCBI_UniGene	cDNA_complete	Hv.24277	MLOC_4786.1	HORVU0Hr1G016780.1	-	morex_contig_135501	-	AT5G45340	CYP707A3	cytochrome P450, family 707, subfamily A, polypeptide 3	-	-	-	-	-	-	-	-	-	-	-	-	-	-	-	-
seq306	AK362772	development_flowering	NCBI_UniGene	cDNA_complete	Hv.2928	MLOC_56115.1	HORVU3Hr1G084990.1	-	bowman_contig_222828	-	AT2G38110	ATGPAT6	GLYCEROL-3-PHOSPHATE ACYLTRANSFERASE 6	GPAT6	glycerol-3-phosphate acyltransferase 6	-	-	-	-	-	-	-	-	-	-	-	-	-	-
seq307	AK362793	stress	NCBI_UniGene	cDNA_complete	Hv.4313	MLOC_50953.3	HORVU7Hr1G062510.5	seq307p	morex_contig_367934	-	AT5G54800	ATGPT1	ARABIDOPSIS GLUCOSE 6-PHOSPHATE/PHOSPHATE TRANSLOCATOR 1	GPT1	glucose 6-phosphate/phosphate translocator 1	-	-	-	-	-	-	-	-	-	-	-	-	-	-
seq309	AK362836	development_flowering	NCBI_UniGene	cDNA_complete	Hv.1998	AK362836	HORVU5Hr1G046590.3	-	HVVMRXALLhA0489D17_c2	-	AT3G51630	ATWNK5	-	WNK5	with no lysine (K) kinase 5	ZIK1	-	-	-	-	-	-	-	-	-	-	-	-	-
seq310	AK362844	development_other	NCBI_UniGene	cDNA_complete	Hv.23335	-	n.d.	-	morex_contig_52552	-	-	-	-	-	-	-	-	-	-	-	-	-	-	-	-	-	-	-	-
seq311	AK362848	development_flowering	NCBI_UniGene	cDNA_complete	Hv.15798	AK362848	HORVU5Hr1G051100.8	-	AK362848	-	AT1G05830	ATX2	trithorax-like protein 2	SDG30	SET DOMAIN PROTEIN 30	-	-	-	-	-	-	-	-	-	-	-	-	-	-
seq312	AK363115	development_flowering	NCBI_UniGene	cDNA_complete	Hv.34241	AK363115	HORVU0Hr1G020810.1	-	AK363115	-	AT2G42200	AtSPL9	-	SPL9	squamosa promoter binding protein-like 9	-	-	-	-	-	-	-	-	-	-	-	-	-	-
seq313	AK363130	development_flowering	NCBI_UniGene	cDNA_complete	Hv.5446	MLOC_4800.1	HORVU1Hr1G073230.1	-	HVVMRX83KhA0119G13_c1	-	AT2G39940	COI1	CORONATINE INSENSITIVE 1	-	-	-	-	-	-	-	-	-	-	-	-	-	-	-	-
seq314	AK363208	development_flowering	NCBI_UniGene	cDNA_complete	Hv.26	AK363208	HORVU5Hr1G106800.2	-	AK363208	-	AT4G22140	EBS	EARLY BOLTING IN SHORT DAYS	-	-	-	-	-	-	-	-	-	-	-	-	-	-	-	-
seq315	AK363300	development_flowering	NCBI_UniGene	cDNA_complete	Hv.33733	-	n.d.	-	AK363300	-	AT5G11260	HY5	ELONGATED HYPOCOTYL 5	TED 5	REVERSAL OF THE DET PHENOTYPE 5	-	-	-	-	-	-	-	-	-	-	-	-	-	-
seq316	AK363315	development_flowering	NCBI_UniGene	cDNA_complete	Hv.16210	MLOC_65799.2	HORVU4Hr1G019040.4	-	morex_contig_50676	-	AT1G71800	Cstf64	CLEAVAGE STIMULATION FACTOR 64	CSTF64	cleavage stimulating factor 64	-	-	-	-	-	-	-	-	-	-	-	-	-	-
seq317	AK363323	development_flowering	NCBI_UniGene	cDNA_partial	Hv.13199	-	n.d.	seq317p	bowman_contig_192556	-	AT4G02020	EZA1	-	SDG10	SET DOMAIN-CONTAINING PROTEIN 10	SWN	SWINGER	-	-	-	-	-	-	-	-	-	-	-	-
seq318	AK363330	development_flowering	NCBI_UniGene	cDNA_complete	Hv.11944	AK363330	HORVU7Hr1G035500.4	-	morex_contig_242026	-	AT3G56850	AREB3	ABA-responsive element binding protein 3	DPBF3	-	-	-	-	-	-	-	-	-	-	-	-	-	-	-
seq319	AK363374	development_flowering	NCBI_UniGene	cDNA_complete	Hv.33918	MLOC_75135.1	HORVU3Hr1G010190.5	-	morex_contig_67207	-	AT1G68840	AtRAV2	-	EDF2	ETHYLENE RESPONSE DNA BINDING FACTOR 2	RAP2.8	RELATED TO AP2 8	RAV2	related to ABI3/VP1 2	TEM2	TEMPRANILLO 2	-	-	-	-	-	-	-	-
seq320	AK363454	development_other	NCBI_UniGene	cDNA_complete	Hv.2484	AK363454	HORVU4Hr1G070070.1	-	morex_contig_37569	-	AT3G03990	none	alpha/beta-hydrolase domain-containing protein	-	-	-	-	-	-	-	-	-	-	-	-	-	-	-	-
seq321	AK363493	development_flowering	NCBI_UniGene	cDNA_complete	Hv.16407	AK363493	HORVU3Hr1G001430.3	-	AK363493	-	AT1G79730	ELF7	EARLY FLOWERING 7	-	-	-	-	-	-	-	-	-	-	-	-	-	-	-	-
seq322	AK363497	development_flowering	NCBI_UniGene	cDNA_complete	Hv.32289	MLOC_3638.2	HORVU1Hr1G072850.1	-	AK363497	-	AT5G02030	BLH9	BEL1-LIKE HOMEODOMAIN 9	BLR	BELLRINGER	HB-6	-	LSN	LARSON	PNY	PENNYWISE	RPL	REPLUMLESS	VAN	VAAMANA	-	-	-	-
seq323	AK363503	development_flowering	NCBI_UniGene	cDNA_complete	Hv.20623	AK363503	HORVU6Hr1G058740.2	-	HVVMRXALLhA0072B22_c1	-	AT1G04400	AT-PHH1	-	ATCRY2	-	CRY2	cryptochrome 2	FHA	-	PHH1	-	-	-	-	-	-	-	-	-
seq324	AK363517	development_flowering	NCBI_UniGene	cDNA_complete	Hv.16028	AK363517	HORVU5Hr1G075430.5	-	HVVMRXALLhC0120A01_c1	-	AT1G26260	CIB5	cryptochrome-interacting basic-helix-loop-helix 5	-	-	-	-	-	-	-	-	-	-	-	-	-	-	-	-
seq325	AK363539	development_flowering	NCBI_UniGene	cDNA_partial	Hv.4078	AK363539	HORVU6Hr1G005730.2	-	AK363539	-	AT1G04080	PRP39	-	-	-	-	-	-	-	-	-	-	-	-	-	-	-	-	-
seq326	AK363553	development_flowering	NCBI_UniGene	cDNA_complete	Hv.18777	AK363553	HORVU3Hr1G035850.1	-	AK363553	-	AT2G21660	ATGRP7	GLYCINE RICH PROTEIN 7	CCR2	cold, circadian rhythm, and rna binding 2	GR-RBP7	GLYCINE-RICH RNA-BINDING PROTEIN 7	GRP7	GLYCINE-RICH RNA-BINDING PROTEIN 7	-	-	-	-	-	-	-	-	-	-
seq327	AK363634	development_flowering	NCBI_UniGene	cDNA_complete	Hv.20447	MLOC_6166.1	HORVU4Hr1G069350.2	-	morex_contig_137153	-	AT3G21060	RBL	RbBP5 LIKE	-	-	-	-	-	-	-	-	-	-	-	-	-	-	-	-
seq328	AK363649	development_flowering	NCBI_UniGene	cDNA_partial	Hv.25254	-	n.d.	-	HVVMRXALLhA0217B21_c1	-	AT2G44680	CKB4	casein kinase II beta subunit 4	-	-	-	-	-	-	-	-	-	-	-	-	-	-	-	-
seq329	AK363772	development_flowering	NCBI_UniGene	cDNA_complete	Hv.10907	MLOC_20007.1	HORVU6Hr1G022330.1	-	morex_contig_158755	-	AT5G57360	ADO1	ADAGIO 1	FKL2	FKF1-LIKE PROTEIN 2	LKP1	LOV KELCH PROTEIN 1	ZTL	ZEITLUPE	-	-	-	-	-	-	-	-	-	-
seq330	AK363838	development_flowering	NCBI_UniGene	cDNA_complete	Hv.5145	AK363838	HORVU3Hr1G085210.2	-	AK363838	-	AT2G39940	COI1	CORONATINE INSENSITIVE 1	-	-	-	-	-	-	-	-	-	-	-	-	-	-	-	-
seq331	AK364000	development_flowering	NCBI_UniGene	cDNA_complete	Hv.9018	AK364000	HORVU3Hr1G117840.7	-	AK364000	-	AT5G60410	ATSIZ1	-	SIZ1	-	-	-	-	-	-	-	-	-	-	-	-	-	-	-
seq332	AK364002	development_flowering	NCBI_UniGene	cDNA_complete	Hv.16083	MLOC_5165.1	HORVU0Hr1G017490.7	-	bowman_contig_1981276	-	AT3G15170	ANAC054	Arabidopsis NAC domain containing protein 54	ATNAC1	-	CUC1	CUP-SHAPED COTYLEDON1	-	-	-	-	-	-	-	-	-	-	-	-
seq333	AK364055	development_flowering	NCBI_UniGene	cDNA_complete	Hv.18932	MLOC_67779.1	HORVU2Hr1G005650.6	seq333p	HVVMRX83KhA0034F19_c1	-	AT2G02560	ATCAND1	CULLIN-ASSOCIATED AND NEDDYLATION DISSOCIATED 1	CAND1	cullin-associated and neddylation dissociated	ETA2	-	HVE	HEMIVENATA	TIP120	-	-	-	-	-	-	-	-	-
seq334	AK364067	development_flowering	NCBI_UniGene	cDNA_complete	Hv.10554	MLOC_53540.1	HORVU2Hr1G092930.1	-	HVVMRXALLmA0300D03_c1	-	AT5G47080	CKB1	casein kinase II beta chain 1	-	-	-	-	-	-	-	-	-	-	-	-	-	-	-	-
seq335	AK364075	development_flowering	NCBI_UniGene	cDNA_complete	Hv.2907	MLOC_11045.3	HORVU4Hr1G018990.2	seq335p	barke_contig_273200	-	AT2G06990	HEN2	hua enhancer 2	-	-	-	-	-	-	-	-	-	-	-	-	-	-	-	-
seq336	AK364112	development_flowering	NCBI_UniGene	cDNA_complete	Hv.36494	AK364112	n.d.	-	AK364112	-	AT5G56030	AtHsp90.2	HEAT SHOCK PROTEIN 90.2	ERD8	EARLY-RESPONSIVE TO DEHYDRATION 8	HSP81-2	heat shock protein 81-2	HSP81.2	heat shock protein 81.2	HSP90.2	HEAT SHOCK PROTEIN 90.2	-	-	-	-	-	-	-	-
seq337	AK364135	development_flowering	NCBI_UniGene	cDNA_partial	Hv.32061	AK364135	HORVU6Hr1G075650.1	-	morex_contig_40631	-	AT1G69690	AtTCP15	-	TCP15	TEOSINTE BRANCHED1/CYCLOIDEA/PCF 15	-	-	-	-	-	-	-	-	-	-	-	-	-	-
seq338	AK364180	development_flowering	NCBI_UniGene	cDNA_complete	Hv.32033	MLOC_56117.1	HORVU4Hr1G009970.2	seq338p	HVVMRX83KhA0043B12_c1	-	AT1G26260	CIB5	cryptochrome-interacting basic-helix-loop-helix 5	-	-	-	-	-	-	-	-	-	-	-	-	-	-	-	-
seq339	AK364238	stress	NCBI_UniGene	cDNA_complete	Hv.15764	AK364238	HORVU2Hr1G004620.7	-	HVVMRX83KhA0062P11_c1	-	AT4G02780	ABC33	-	ATCPS1	ARABIDOPSIS THALIANA ENT-COPALYL DIPHOSPHATE SYNTHETASE 1	CPS	CPP synthase	CPS1	ENT-COPALYL DIPHOSPHATE SYNTHETASE 1	GA1	GA REQUIRING 1	-	-	-	-	-	-	-	-
seq340	AK364247	development_flowering	NCBI_UniGene	cDNA_complete	Hv.5687	AK364247	HORVU5Hr1G102240.2	seq340p	barke_contig_148951	-	AT3G59060	PIF5	PHYTOCHROME-INTERACTING FACTOR 5	PIL6	phytochrome interacting factor 3-like 6	-	-	-	-	-	-	-	-	-	-	-	-	-	-
seq341	AK364385	development_flowering	NCBI_UniGene	cDNA_complete	Hv.30426	AK364385	n.d.	-	AK364385	-	AT1G43850	SEU	seuss	-	-	-	-	-	-	-	-	-	-	-	-	-	-	-	-
seq342	AK364492	development_other	NCBI_UniGene	cDNA_complete	Hv.36184	AK364492	HORVU7Hr1G091000.1	-	barke_contig_380297	-	AT1G55580	LAS	Lateral Suppressor	SCL18	SCARECROW-LIKE 18	-	-	-	-	-	-	-	-	-	-	-	-	-	-
seq343	AK364530	development_other	NCBI_UniGene	cDNA_partial	Hv.32069	MLOC_20933.1	HORVU2Hr1G091990.6	seq343p	HVVMRXALLhA0168M08_c1	-	AT1G62660	-	-	-	-	-	-	-	-	-	-	-	-	-	-	-	-	-	-
seq344	AK364874	development_flowering	NCBI_UniGene	cDNA_complete	Hv.27705	-	n.d.	-	AK364874	-	AT5G37020	ARF8	auxin response factor 8	ATARF8	-	-	-	-	-	-	-	-	-	-	-	-	-	-	-
seq345	AK364963	development_flowering	NCBI_UniGene	cDNA_complete	Hv.16931	MLOC_68137.1	HORVU2Hr1G061090.1	-	morex_contig_54264	-	AT5G65700	BAM1	beta-amylase 1	-	-	-	-	-	-	-	-	-	-	-	-	-	-	-	-
seq346	AK365037	development_flowering	NCBI_UniGene	cDNA_complete	Hv.23597	AK365037	HORVU4Hr1G079330.1	-	AK365037	-	AT3G44880	ACD1	ACCELERATED CELL DEATH 1	LLS1	LETHAL LEAF-SPOT 1 HOMOLOG	PAO	PHEOPHORBIDE A OXYGENASE	-	-	-	-	-	-	-	-	-	-	-	-
seq347	AK365092	development_flowering	NCBI_UniGene	cDNA_complete	Hv.1664	AK365092	HORVU3Hr1G092780.3	-	AK365092	-	AT3G23980	BLI	BLISTER	KOS1	KOLD SENSITIV 1	-	-	-	-	-	-	-	-	-	-	-	-	-	-
seq348	AK365103	development_other	NCBI_UniGene	cDNA_complete	Hv.13764	AK365103	HORVU5Hr1G008050.1	-	AK365103	-	AT3G14440	ATNCED3	-	NCED3	nine-cis-epoxycarotenoid dioxygenase 3	SIS7	SUGAR INSENSITIVE 7	STO1	SALT TOLERANT 1	-	-	-	-	-	-	-	-	-	-
seq349	AK365115	development_flowering	NCBI_UniGene	cDNA_complete	Hv.1995	MLOC_34706.1	HORVU2Hr1G082530.1	seq349p	bowman_contig_867221	-	AT2G21540	ATSFH3	SEC14-LIKE 3	SFH3	SEC14-like 3	-	-	-	-	-	-	-	-	-	-	-	-	-	-
seq350	AK365226	development_flowering	NCBI_UniGene	cDNA_complete	Hv.19442	AK365226	HORVU5Hr1G025890.1	-	bowman_contig_68165	-	AT1G61040	VIP5	vernalization independence 5	-	-	-	-	-	-	-	-	-	-	-	-	-	-	-	-
seq351	AK365238	development_flowering	NCBI_UniGene	cDNA_complete	Hv.32292	AK365238	HORVU7Hr1G018780.2	-	AK365238	-	AT4G17460	HAT1	HISTONE ACETYLTRANSFERASE 1	-	-	-	-	-	-	-	-	-	-	-	-	-	-	-	-
seq352	AK365283	development_flowering	NCBI_UniGene	cDNA_complete	Hv.20586	AK365283	HORVU4Hr1G053400.1	-	morex_contig_1557904	-	AT2G18790	HY3	-	OOP1	OUT OF PHASE 1	PHYB	phytochrome B	-	-	-	-	-	-	-	-	-	-	-	-
seq353	AK365295	development_flowering	NCBI_UniGene	cDNA_complete	Hv.33579	MLOC_8033.1	HORVU4Hr1G070610.4	-	morex_contig_140923	-	AT2G18550	ATHB21	homeobox protein 21	HB-2	homeobox-2	HB21	homeobox protein 21	-	-	-	-	-	-	-	-	-	-	-	-
seq354	AK365327	development_flowering	NCBI_UniGene	cDNA_complete	Hv.32249	AK365327	HORVU2Hr1G076180.1	-	AK365327	-	AT5G63860	UVR8	UVB-RESISTANCE 8	-	-	-	-	-	-	-	-	-	-	-	-	-	-	-	-
seq355	AK365414	development_flowering	NCBI_UniGene	cDNA_complete	Hv.35469	MLOC_59802.2	HORVU4Hr1G065000.1	-	bowman_contig_200554	-	AT5G06720	ATPA2	peroxidase 2	PA2	peroxidase 2	-	-	-	-	-	-	-	-	-	-	-	-	-	-
seq356	AK365585	development_flowering	NCBI_UniGene	cDNA_complete	Hv.20038	AK365585	HORVU1Hr1G046670.2	-	bowman_contig_1982162	-	AT2G35720	OWL1	ORIENTATION UNDER VERY LOW FLUENCES OF LIGHT 1	-	-	-	-	-	-	-	-	-	-	-	-	-	-	-	-
seq357	AK365648	development_flowering	NCBI_UniGene	cDNA_partial	Hv.7269	MLOC_52112.2	HORVU3Hr1G024220.2	-	morex_contig_37290	-	AT5G11260	HY5	ELONGATED HYPOCOTYL 5	TED 5	REVERSAL OF THE DET PHENOTYPE 5	-	-	-	-	-	-	-	-	-	-	-	-	-	-
seq358	AK365653	stress	NCBI_UniGene	cDNA_complete	Hv.11189	MLOC_65968.1	HORVU2Hr1G005320.3	-	morex_contig_50954	-	AT4G08900	ARGAH1	arginine amidohydrolase 1	-	-	-	-	-	-	-	-	-	-	-	-	-	-	-	-
seq359	AK365690	development_flowering	NCBI_UniGene	cDNA_partial	Hv.25895	AK365690	HORVU7Hr1G069840.1	seq359p	HVVMRX83KhA0062F09_c8	-	AT4G04885	PCFS4	PCF11P-similar protein 4	-	-	-	-	-	-	-	-	-	-	-	-	-	-	-	-
seq360	AK365941	development_other	NCBI_UniGene	cDNA_complete	Hv.2074	MLOC_10405.1	HORVU5Hr1G055350.3	-	morex_contig_1559000	-	AT1G53310	ATPEPC1	Arabidopsis thaliana phosphoethanolamine/phosphocholine phosphatase 1	ATPPC1	phosphoenolpyruvate carboxylase 1	PEPC1	PEP(PHOSPHOENOLPYRUVATE) CARBOXYLASE 1	PPC1	phosphoenolpyruvate carboxylase 1	-	-	-	-	-	-	-	-	-	-
seq361	AK366023	development_other	NCBI_UniGene	cDNA_complete	Hv.20467	MLOC_55029.1	HORVU4Hr1G005920.1	-	morex_contig_39591	-	AT1G55020	ATLOX1	ARABIDOPSIS LIPOXYGENASE 1	LOX1	lipoxygenase 1	-	-	-	-	-	-	-	-	-	-	-	-	-	-
seq362	AK366091	development_flowering	NCBI_UniGene	cDNA_complete	Hv.6239	AK366091	HORVU6Hr1G084190.1	seq362p	morex_contig_1581754	-	AT1G70290	TPS8	trehalose-6-phosphatase synthase S8	ATTPSC	-	ATTPS8	-	-	-	-	-	-	-	-	-	-	-	-	-
seq363	AK366098	development_flowering	NCBI_UniGene	cDNA_complete	Hv.17562	AK366098	HORVU7Hr1G097630.2	-	AK366098	-	AT5G57180	CIA2	-	-	-	-	-	-	-	-	-	-	-	-	-	-	-	-	-
seq364	AK366112	development_flowering	NCBI_UniGene	cDNA_complete	Hv.15186	AK366112	HORVU2Hr1G000390.20	seq364p	morex_contig_58983	-	AT5G51230	AtEMF2	-	CYR1	-	EMF2	EMBRYONIC FLOWER 2	VEF2	CYTOKININ RESISTANT 1	-	-	-	-	-	-	-	-	-	-
seq365	AK366139	development_flowering	NCBI_UniGene	cDNA_complete	Hv.5594	MLOC_11773.1	HORVU5Hr1G060460.6	seq365p	morex_contig_1561802	-	AT1G68020	TPS6	TREHALOSE -6-PHOSPHATASE SYNTHASE S6	ATTPS6	-	-	-	-	-	-	-	-	-	-	-	-	-	-	-
seq366	AK366345	development_flowering	NCBI_UniGene	cDNA_complete	Hv.28331	AK366345	HORVU1Hr1G013600.3	-	AK366345	-	AT5G60410	ATSIZ1	-	SIZ1	-	-	-	-	-	-	-	-	-	-	-	-	-	-	-
seq367	AK366373	development_flowering	NCBI_UniGene	cDNA_complete	Hv.34604	-	n.d.	-	AK366373	-	AT5G38480	GRF3	growth-regulating factor 3	RCI1	-	-	-	-	-	-	-	-	-	-	-	-	-	-	-
seq368	AK366424	development_flowering	NCBI_UniGene	cDNA_complete	Hv.26884	-	n.d.	-	bowman_contig_862802	-	AT4G18930	-	-	-	-	-	-	-	-	-	-	-	-	-	-	-	-	-	-
seq369	AK366434	development_flowering	NCBI_UniGene	cDNA_complete	Hv.21387	MLOC_11199.2	HORVU6Hr1G019700.2	seq369p	morex_contig_1560606	-	AT5G43270	SPL2	squamosa promoter binding protein-like 2	-	-	-	-	-	-	-	-	-	-	-	-	-	-	-	-
seq370	AK366552	development_flowering	NCBI_UniGene	cDNA_complete	Hv.6683	-	n.d.	-	morex_contig_58143	-	AT2G45660	AGL20	AGAMOUS-like 20	ATSOC1	SUPPRESSOR OF OVEREXPRESSION OF CO 1	SOC1	SUPPRESSOR OF OVEREXPRESSION OF CO 1	-	-	-	-	-	-	-	-	-	-	-	-
seq371	AK366601	development_flowering	NCBI_UniGene	cDNA_complete	Hv.32306	AK366601	HORVU4Hr1G084950.3	-	morex_contig_332334	-	AT1G01030	NGA3	NGATHA3	-	-	-	-	-	-	-	-	-	-	-	-	-	-	-	-
seq372	AK366732	development_other	NCBI_UniGene	cDNA_complete	Hv.7267	-	n.d.	-	bowman_contig_54278	-	AT2G18340	-	-	-	-	-	-	-	-	-	-	-	-	-	-	-	-	-	-
seq373	AK366748	development_flowering	NCBI_UniGene	cDNA_complete	Hv.2291	MLOC_9934.1	HORVU3Hr1G020470.1	seq373p	morex_contig_1558090	-	AT2G02760	ATUBC2	ubiquiting-conjugating enzyme 2	UBC2	ubiquitin-conjugating enzyme 2	-	-	-	-	-	-	-	-	-	-	-	-	-	-
seq374	AK366858	development_flowering	NCBI_UniGene	cDNA_complete	Hv.21087	AK366858	HORVU4Hr1G017140.2	-	AK366858	-	AT1G43850	SEU	seuss	-	-	-	-	-	-	-	-	-	-	-	-	-	-	-	-
seq375	AK366950	development_flowering	NCBI_UniGene	cDNA_complete	Hv.37172	AK366950	HORVU3Hr1G078600.2	-	HVVMRX83KhA0148O16_c1	-	AT3G63060	EDL3	EID1-like 3	-	-	-	-	-	-	-	-	-	-	-	-	-	-	-	-
seq376	AK367092	stress	NCBI_UniGene	cDNA_complete	Hv.9226	MLOC_70480.1	HORVU7Hr1G002210.8	-	AK367092	-	AT5G66190	ATLFNR1	LEAF FNR 1	FNR1	ferredoxin-NADP(+)-oxidoreductase 1	-	-	-	-	-	-	-	-	-	-	-	-	-	-
seq377	AK367098	development_flowering	NCBI_UniGene	cDNA_complete	Hv.31829	AK367098	HORVU4Hr1G019420.22	-	AK367098	-	AT3G04060	anac046	NAC domain containing protein 46	NAC046	NAC domain containing protein 46	-	-	-	-	-	-	-	-	-	-	-	-	-	-
seq378	AK367219	development_flowering	NCBI_UniGene	cDNA_complete	Hv.8629	MLOC_38289.3	n.d.	-	HVVMRXALLeA0008O01_c1	-	AT5G57660	ATCOL5	-	COL5	CONSTANS-like 5	-	-	-	-	-	-	-	-	-	-	-	-	-	-
seq379	AK367269	development_flowering	NCBI_UniGene	cDNA_complete	Hv.1781	-	n.d.	-	HVVMRXALLhA0687E14_c4	-	AT5G63980	ALX8	ALTERED EXPRESSION OF APX2 8	ATSAL1	-	FRY1	FIERY1	HOS2	HIGH EXPRESSION OF OSMOTICALLY RESPONSIVE GENES 2	RON1	ROTUNDA 1	SAL1	-	SUPO1	suppressors of PIN1 overexpression 1	-	-	-	-
seq380	AK367271	development_other	NCBI_UniGene	cDNA_complete	Hv.5868	MLOC_64255.1	HORVU5Hr1G023190.2	-	morex_contig_48562	-	AT3G62580	-	-	-	-	-	-	-	-	-	-	-	-	-	-	-	-	-	-
seq381	AK367302	development_flowering	NCBI_UniGene	cDNA_complete	Hv.636	AK367302	HORVU2Hr1G073760.2	-	bowman_contig_291656	-	AT5G06290	-	-	2-Cys Prx B	2-cysteine peroxiredoxin B	2CPB	2-CYS PEROXIREDOXIN B	-	-	-	-	-	-	-	-	-	-	-	-
seq382	AK367326	development_flowering	NCBI_UniGene	cDNA_complete	Hv.6534	AK367326	n.d.	-	AK367326	-	AT3G48590	ATHAP5A	-	HAP5A	-	NF-YC1	nuclear factor Y, subunit C1	-	-	-	-	-	-	-	-	-	-	-	-
seq383	AK367406_MLOC_18099.1	development_flowering	NCBI_UniGene	cDNA_partial	Hv.31271	MLOC_18099.1	HORVU3Hr1G093760.14	-	HVVMRX83KhA0102C05_c20	-	AT5G64930	CPR5	CONSTITUTIVE EXPRESSION OF PR GENES 5	HYS1	HYPERSENESCENCE 1	-	-	-	-	-	-	-	-	-	-	-	-	-	-
seq384	AK367701_MLOC_60545.2	development_flowering	assembly_NCBI+HarvEST+MLOC	cDNA_partial	Hv.28239	MLOC_60545.2	HORVU4Hr1G025080.3	-	HVVMRX83KhA0192D06_c2	-	AT5G60410	ATSIZ1	-	SIZ1	-	-	-	-	-	-	-	-	-	-	-	-	-	-	-
seq385	AK367934	development_flowering	NCBI_UniGene	cDNA_partial	Hv.2411	MLOC_60733.2	HORVU4Hr1G065620.1	-	morex_contig_44716	-	AT5G65700	BAM1	beta-amylase 1	-	-	-	-	-	-	-	-	-	-	-	-	-	-	-	-
seq386	AK367935	development_flowering	NCBI_UniGene	cDNA_complete	Hv.9254	AK367935	HORVU6Hr1G006810.7	-	morex_contig_236885	-	AT2G38110	ATGPAT6	GLYCEROL-3-PHOSPHATE ACYLTRANSFERASE 6	GPAT6	glycerol-3-phosphate acyltransferase 6	-	-	-	-	-	-	-	-	-	-	-	-	-	-
seq387	AK367958	development_flowering	NCBI_UniGene	cDNA_complete	Hv.36457	-	n.d.	-	AK367958	-	AT3G04680	CLPS3	CLP-similar protein 3	-	-	-	-	-	-	-	-	-	-	-	-	-	-	-	-
seq388	AK367963	development_flowering	NCBI_UniGene	cDNA_partial	Hv.36455	AK367963	HORVU4Hr1G081430.1	-	barke_contig_1807053	-	AT2G17040	anac036	NAC domain containing protein 36	NAC036	NAC domain containing protein 36	-	-	-	-	-	-	-	-	-	-	-	-	-	-
seq389	AK368005	development_flowering	NCBI_UniGene	cDNA_complete	Hv.36448	AK368005	HORVU3Hr1G083250.5	-	morex_contig_852	-	AT5G44080	-	-	-	-	-	-	-	-	-	-	-	-	-	-	-	-	-	-
seq390	AK368006_MLOC_34321.4	development_flowering	assembly_NCBI+HarvEST+MLOC	cDNA_partial	Hv.13751	MLOC_34321.4	HORVU3Hr1G114310.2	-	bowman_contig_64279	-	AT1G79000	ATHAC1	ARABIDOPSIS HISTONE ACETYLTRANSFERASE OF THE CBP FAMILY 1	ATHPCAT2	ARABIDOPSIS THALIANA P300/CBP ACETYLTRANSFERASE-RELATED PROTEIN 2	HAC1	histone acetyltransferase of the CBP family 1	PCAT2	P300/CBP ACETYLTRANSFERASE-RELATED PROTEIN 2	-	-	-	-	-	-	-	-	-	-
seq391	AK368009	development_flowering	NCBI_UniGene	cDNA_complete	Hv.2734	MLOC_62437.1	HORVU5Hr1G078120.2	-	AK368009	-	AT4G35450	AFT	-	AKR2	ankyrin repeat-containing protein 2	AKR2A	-	-	-	-	-	-	-	-	-	-	-	-	-
seq392	AK368116	development_flowering	NCBI_UniGene	cDNA_complete	Hv.24682	AK368116	HORVU1Hr1G074960.3	-	AK368116	-	AT5G44080	-	-	-	-	-	-	-	-	-	-	-	-	-	-	-	-	-	-
seq393	AK368134	development_other	NCBI_UniGene	cDNA_complete	Hv.32811	-	n.d.	-	HVVMRXALLmA0008L18_c4	-	AT5G66870	ASL1	ASYMMETRIC LEAVES 2-like 1	LBD36	LATERAL ORGAN BOUNDARIES DOMAIN GENE 36	-	-	-	-	-	-	-	-	-	-	-	-	-	-
seq394	AK368160	development_flowering	NCBI_UniGene	cDNA_complete	Hv.36115	AK368160	HORVU6Hr1G005060.1	-	AK368160	-	AT5G24860	ATFPF1	ARABIDOPSIS FLOWERING PROMOTING FACTOR 1	FPF1	FLOWERING PROMOTING FACTOR 1	-	-	-	-	-	-	-	-	-	-	-	-	-	-
seq395	AK368223	development_other	NCBI_UniGene	cDNA_complete	Hv.8605	MLOC_43630.3	HORVU2Hr1G090980.8	seq395p	bowman_contig_266833	-	AT1G32900	GBSS1	granule bound starch synthase 1	-	-	-	-	-	-	-	-	-	-	-	-	-	-	-	-
seq396	AK368355	development_flowering	NCBI_UniGene	cDNA_complete	Hv.35918	AK368355	HORVU1Hr1G077970.1	-	AK368355	-	AT1G51450	ASH2R	ARABIDOPSIS Ash2 RELATIVE	TRO	TRAUCO	-	-	-	-	-	-	-	-	-	-	-	-	-	-
seq397	AK368372	development_flowering	NCBI_UniGene	cDNA_complete	Hv.13681	AK368372	HORVU6Hr1G081080.12	seq397p	bowman_contig_66114	-	AT2G34720	NF-YA4	nuclear factor Y, subunit A4	-	-	-	-	-	-	-	-	-	-	-	-	-	-	-	-
seq398	AK368520	development_flowering	NCBI_UniGene	cDNA_complete	Hv.35783	-	n.d.	-	AK368520	-	AT3G57290	ATEIF3E-1	-	ATINT6	-	EIF3E	eukaryotic translation initiation factor 3E	INT-6	-	INT6	-	TIF3E1	-	-	-	-	-	-	-
seq399	AK368531	development_other	NCBI_UniGene	cDNA_complete	Hv.7576	AK368531	HORVU2Hr1G004230.5	-	AK368531	-	AT1G76680	ATOPR1	ARABIDOPSIS 12-OXOPHYTODIENOATE REDUCTASE 1	OPR1	12-oxophytodienoate reductase 1	-	-	-	-	-	-	-	-	-	-	-	-	-	-
seq400	AK368569_MLOC_11310.6	development_flowering	assembly_NCBI+MLOC	cDNA_complete	Hv.33536	MLOC_11310.6	HORVU7Hr1G041450.33	seq400p	HVVMRX83KhA0010F02_c4	-	AT2G28290	CHR3	CHROMATIN REMODELING COMPLEX SUBUNIT R 3	SYD	SPLAYED	-	-	-	-	-	-	-	-	-	-	-	-	-	-
seq401	AK368600	development_other	NCBI_UniGene	cDNA_complete	Hv.23888	MLOC_77777.3	HORVU1Hr1G079280.2	-	HVVMRXALLhA0184I13_c3	-	AT3G15670	-	-	-	-	-	-	-	-	-	-	-	-	-	-	-	-	-	-
seq402	AK368785	development_flowering	NCBI_UniGene	cDNA_complete	Hv.22843	AK368785	HORVU3Hr1G096510.5	seq402p	HVVMRXALLhA0467B06_c5	-	AT5G62000	ARF1-BP	ARF1-BINDING PROTEIN	ARF2	auxin response factor 2	HSS	HLS1 SUPPRESSOR	ORE14	ORESARA 14	-	-	-	-	-	-	-	-	-	-
seq403	AK368822	development_flowering	NCBI_UniGene	cDNA_complete	Hv.25022	MLOC_63938.1	HORVU5Hr1G009650.20	-	HVVMRXALLeA0118N07_c1	-	AT1G30330	ARF6	auxin response factor 6	-	-	-	-	-	-	-	-	-	-	-	-	-	-	-	-
seq404	AK368826	development_other	NCBI_UniGene	cDNA_partial	Hv.33249	AK368826	HORVU2Hr1G043920.3	-	morex_contig_1566721	-	AT4G15210	AT-BETA-AMY	-	ATBETA-AMY	ARABIDOPSIS THALIANA BETA-AMYLASE	BAM5	beta-amylase 5	BMY1	-	RAM1	REDUCED BETA AMYLASE 1	-	-	-	-	-	-	-	-
seq405	AK369028_MLOC_293.2	development_flowering	assembly_NCBI+MLOC	cDNA_complete	Hv.35430	MLOC_293.2	HORVU4Hr1G026680.4	-	morex_contig_101983	-	AT1G73590	ATPIN1	ARABIDOPSIS THALIANA PIN-FORMED 1	PIN1	PIN-FORMED 1	-	-	-	-	-	-	-	-	-	-	-	-	-	-
seq406	AK369100	development_other	NCBI_UniGene	cDNA_partial	Hv.4072	AK369100	n.d.	-	morex_contig_72000	-	AT3G52850	ATELP	ARABIDOPSIS THALIANA EPIDERMAL GROWTH FACTOR RECEPTOR-LIKE PROTEIN	ATELP1	-	ATVSR1	-	BP-80	-	BP80	-	BP80-1;1	binding protein of 80 kDa 1;1	BP80B	-	GFS1	Green fluorescent seed 1	VSR1	vacuolar sorting receptor homolog 1
seq407	AK369102	development_flowering	NCBI_UniGene	cDNA_complete	Hv.19680	AK369102	HORVU6Hr1G077300.1	-	morex_contig_86716	-	AT2G22540	AGL22	AGAMOUS-like 22	SVP	SHORT VEGETATIVE PHASE	-	-	-	-	-	-	-	-	-	-	-	-	-	-
seq408	AK369191	development_flowering	NCBI_UniGene	cDNA_complete	Hv.329	AK369191	n.d.	-	HVVMRX83KhA0061F16_c4	-	AT3G48680	AtCAL2	-	GAMMA CAL2	gamma carbonic anhydrase-like 2	-	-	-	-	-	-	-	-	-	-	-	-	-	-
seq409	AK369203	development_flowering	NCBI_UniGene	cDNA_complete	Hv.15545	MLOC_61341.1	HORVU4Hr1G011260.1	-	HVVMRXALLhA0654C20_c1	-	AT2G39810	HOS1	HIGH EXPRESSION OF OSMOTICALLY RESPONSIVE GENES 1	-	-	-	-	-	-	-	-	-	-	-	-	-	-	-	-
seq410	AK369222	development_flowering	NCBI_UniGene	cDNA_complete	Hv.15158	AK369222	HORVU5Hr1G080230.1	-	AK369222	-	AT4G25480	ATCBF3	-	CBF3	C-REPEAT BINDING FACTOR 3	DREB1A	dehydration response element B1A	-	-	-	-	-	-	-	-	-	-	-	-
seq411	AK369282	development_flowering	NCBI_UniGene	cDNA_complete	Hv.32986	AK369282	HORVU1Hr1G051660.8	-	HVVMRXALLhA0702N01_c2	-	AT2G45660	AGL20	AGAMOUS-like 20	ATSOC1	SUPPRESSOR OF OVEREXPRESSION OF CO 1	SOC1	SUPPRESSOR OF OVEREXPRESSION OF CO 1	-	-	-	-	-	-	-	-	-	-	-	-
seq412	AK369412	development_flowering	NCBI_UniGene	cDNA_complete	Hv.9346	AK369412	HORVU7Hr1G107550.5	-	AK369412	-	AT5G02840	LCL1	LHY/CCA1-like 1	-	-	-	-	-	-	-	-	-	-	-	-	-	-	-	-
seq413	AK369615	development_flowering	NCBI_UniGene	cDNA_complete	Hv.12444	MLOC_60577.2	HORVU7Hr1G038130.1	-	morex_contig_44546	-	AT1G69690	AtTCP15	-	TCP15	TEOSINTE BRANCHED1/CYCLOIDEA/PCF 15	-	-	-	-	-	-	-	-	-	-	-	-	-	-
seq414	AK369673	development_flowering	NCBI_UniGene	cDNA_complete	Hv.6784	AK369673	HORVU6Hr1G038740.5	-	bowman_contig_844513	-	AT3G04680	CLPS3	CLP-similar protein 3	-	-	-	-	-	-	-	-	-	-	-	-	-	-	-	-
seq415	AK369681	development_flowering	NCBI_UniGene	cDNA_complete	Hv.16075	AK369681	HORVU3Hr1G064640.4	-	AK369681	-	AT1G13260	EDF4	ETHYLENE RESPONSE DNA BINDING FACTOR 4	RAV1	related to ABI3/VP1 1	-	-	-	-	-	-	-	-	-	-	-	-	-	-
seq416	AK369781_U35_3737_MLOC_61272	development_flowering	assembly_NCBI+HarvEST+MLOC	cDNA_partial	Hv.5130	MLOC_61272.1	HORVU2Hr1G126010.3	-	morex_contig_453346	-	AT4G31160	DCAF1	DDB1-CUL4 associated factor 1	-	-	-	-	-	-	-	-	-	-	-	-	-	-	-	-
seq417	AK369823	development_flowering	NCBI_UniGene	cDNA_complete	Hv.16912	-	n.d.	-	AK369823	-	AT1G22300	GRF10	14-3-3 PROTEIN G-BOX FACTOR14 EPSILON	14-3-3EPSILON	14-3-3 PROTEIN G-BOX FACTOR14 EPSILON	GF14 EPSILON	-	-	-	-	-	-	-	-	-	-	-	-	-
seq418	AK369909	development_flowering	NCBI_UniGene	cDNA_complete	Hv.3732	-	n.d.	-	AK369909	-	AT5G11320	YUC4	YUCCA4	-	-	-	-	-	-	-	-	-	-	-	-	-	-	-	-
seq419	AK369930	development_flowering	NCBI_UniGene	cDNA_complete	Hv.28657	MLOC_55345.6	HORVU2Hr1G109650.18	seq419p	morex_contig_39880	-	AT1G19850	ARF5	AUXIN RESPONSE FACTOR 5	IAA24	indole-3-acetic acid inducible 24	MP	MONOPTEROS	-	-	-	-	-	-	-	-	-	-	-	-
seq420	AK370055	development_flowering	NCBI_UniGene	cDNA_complete	Hv.6575	AK370055	HORVU1Hr1G011800.24	-	AK370055	-	AT2G28550	RAP2.7	related to AP2.7	TOE1	TARGET OF EARLY ACTIVATION TAGGED (EAT) 1	-	-	-	-	-	-	-	-	-	-	-	-	-	-
seq421	AK370161	development_flowering	NCBI_UniGene	cDNA_complete	Hv.32221	MLOC_18223.1	HORVU1Hr1G010780.1	-	AK370161	-	AT5G59560	SRR1	SENSITIVITY TO RED LIGHT REDUCED 1	-	-	-	-	-	-	-	-	-	-	-	-	-	-	-	-
seq422	AK370169	development_flowering	NCBI_UniGene	cDNA_complete	Hv.26161	AK370169	HORVU6Hr1G012530.3	-	morex_contig_1567387	-	AT2G21070	FIO1	FIONA1	-	-	-	-	-	-	-	-	-	-	-	-	-	-	-	-
seq423	AK370468	development_flowering	NCBI_UniGene	cDNA_complete	Hv.28564	MLOC_53973.1	HORVU7Hr1G076310.14	-	morex_contig_38788	-	AT1G71692	AGL12	AGAMOUS-like 12	XAL1	XAANTAL1	-	-	-	-	-	-	-	-	-	-	-	-	-	-
seq424	AK370511	development_flowering	NCBI_UniGene	cDNA_complete	Hv.18514	MLOC_10658.1	HORVU5Hr1G043140.1	-	bowman_contig_859290	-	AT5G05690	CBB3	CABBAGE 3	CPD	CONSTITUTIVE PHOTOMORPHOGENIC DWARF	CYP90	-	CYP90A	-	CYP90A1	CYTOCHROME P450 90A1	DWF3	DWARF 3	-	-	-	-	-	-
seq425	AK370572	development_flowering	NCBI_UniGene	cDNA_complete	Hv.2891	MLOC_62398.2	HORVU2Hr1G115070.1	-	morex_contig_46527	-	AT1G26830	ATCUL3	cullin 3	ATCUL3A	cullin 3A	CUL3	cullin 3	CUL3A	cullin 3A	-	-	-	-	-	-	-	-	-	-
seq426	AK370596	development_flowering	NCBI_UniGene	cDNA_complete	Hv.33982	AK370596	HORVU0Hr1G002420.5	-	AK370596	-	AT2G47890	COL13	CONSTANS-LIKE 13	-	-	-	-	-	-	-	-	-	-	-	-	-	-	-	-
seq427	AK370656	development_flowering	NCBI_UniGene	cDNA_complete	Hv.15839	AK370656	HORVU5Hr1G097400.2	-	AK370656	-	AT2G23080	CKA3	casein kinase II, alpha chain 3	-	-	-	-	-	-	-	-	-	-	-	-	-	-	-	-
seq428	AK370672	development_flowering	NCBI_UniGene	cDNA_complete	Hv.13533	AK370672	HORVU5Hr1G077690.1	-	AK370672	-	AT5G13480	FY	-	-	-	-	-	-	-	-	-	-	-	-	-	-	-	-	-
seq429	AK370725	development_flowering	NCBI_UniGene	cDNA_complete	Hv.20882	MLOC_36734.1	HORVU7Hr1G020620.2	-	HVVMRXALLhA0280G12_c2	-	AT1G04870	ATPRMT10	-	PRMT10	protein arginine methyltransferase 10	-	-	-	-	-	-	-	-	-	-	-	-	-	-
seq430	AK370740	development_flowering	NCBI_UniGene	cDNA_complete	Hv.5428	AK370740	n.d.	seq430p	barke_contig_56483	-	AT5G45190	CYCT1	-	-	-	-	-	-	-	-	-	-	-	-	-	-	-	-	-
seq431	AK370904	development_flowering	NCBI_UniGene	cDNA_complete	Hv.17905	MLOC_76355.1	HORVU6Hr1G019540.3	-	AK370904	-	AT4G31120	ATPRMT5	-	PRMT5	PROTEIN ARGININE METHYLTRANSFERASE 5	SKB1	SHK1 binding protein 1	-	-	-	-	-	-	-	-	-	-	-	-
seq432	AK371038	development_flowering	NCBI_UniGene	cDNA_complete	Hv.18292	AK371038	n.d.	-	AK371038	-	AT4G22140	EBS	EARLY BOLTING IN SHORT DAYS	-	-	-	-	-	-	-	-	-	-	-	-	-	-	-	-
seq433	AK371055	development_flowering	NCBI_UniGene	cDNA_complete	Hv.36896	-	n.d.	-	AK371055	-	AT5G38480	GRF3	growth-regulating factor 3	RCI1	-	-	-	-	-	-	-	-	-	-	-	-	-	-	-
seq434	AK371156	development_flowering	NCBI_UniGene	cDNA_complete	Hv.18679	MLOC_5832.1	HORVU5Hr1G045640.7	-	bowman_contig_10980	-	AT3G04060	anac046	NAC domain containing protein 46	NAC046	NAC domain containing protein 46	-	-	-	-	-	-	-	-	-	-	-	-	-	-
seq435	AK371195	development_flowering	NCBI_UniGene	cDNA_complete	Hv.2252	MLOC_62116.1	HORVU3Hr1G061060.2	seq435p	bowman_contig_241079	-	AT5G42820	ATU2AF35B	-	U2AF35B	-	-	-	-	-	-	-	-	-	-	-	-	-	-	-
seq436	AK371248	development_flowering	NCBI_UniGene	cDNA_complete	Hv.20660	AK371248	HORVU5Hr1G050820.6	-	AK371248	-	AT4G16280	FCA	-	-	-	-	-	-	-	-	-	-	-	-	-	-	-	-	-
seq437	AK371351	development_flowering	NCBI_UniGene	cDNA_complete	Hv.21574	AK371351	n.d.	-	barke_contig_588322	-	AT1G49720	ABF1	abscisic acid responsive element-binding factor 1	-	-	-	-	-	-	-	-	-	-	-	-	-	-	-	-
seq438	AK371401	development_flowering	NCBI_UniGene	cDNA_complete	Hv.5281	AK371401	HORVU5Hr1G102220.2	-	bowman_contig_1989279	-	AT3G60830	ARP7	-	ATARP7	actin-related protein 7	-	-	-	-	-	-	-	-	-	-	-	-	-	-
seq439	AK371433	development_flowering	NCBI_UniGene	cDNA_complete	Hv.20774	AK371433	n.d.	-	AK371433	-	AT3G51780	ATBAG4	BCL-2-associated athanogene 4	BAG4	BCL-2-associated athanogene 4	-	-	-	-	-	-	-	-	-	-	-	-	-	-
seq440	AK371504	development_flowering	NCBI_UniGene	cDNA_complete	Hv.9772	AK371504	HORVU5Hr1G073140.1	-	morex_contig_1561547	-	AT2G42280	FLOWERING BHLH 4	-	-	-	-	-	-	-	-	-	-	-	-	-	-	-	-	-
seq441	AK371586	development_flowering	NCBI_UniGene	cDNA_complete	Hv.28314	AK371586	HORVU4Hr1G063900.2	-	bowman_contig_125681	-	AT5G64813	LIP1	lipase 1	-	-	-	-	-	-	-	-	-	-	-	-	-	-	-	-
seq442	AK371672	development_flowering	NCBI_UniGene	cDNA_complete	Hv.5410	AK371672	HORVU5Hr1G103580.2	-	AK371672	-	AT5G46210	ATCUL4	-	CUL4	cullin4	-	-	-	-	-	-	-	-	-	-	-	-	-	-
seq443	AK371674	development_flowering	NCBI_UniGene	cDNA_complete	Hv.32697	MLOC_12686.1	HORVU7Hr1G038700.2	-	AK371674	-	AT1G73590	ATPIN1	ARABIDOPSIS THALIANA PIN-FORMED 1	PIN1	PIN-FORMED 1	-	-	-	-	-	-	-	-	-	-	-	-	-	-
seq444	AK371742	development_other	NCBI_UniGene	cDNA_complete	Hv.3760	AK371742	HORVU0Hr1G008740.1	-	bowman_contig_67171	-	AT1G48850	EMB1144	embryo defective 1144	-	-	-	-	-	-	-	-	-	-	-	-	-	-	-	-
seq445	AK371936	development_flowering	NCBI_UniGene	cDNA_complete	Hv.9961	AK371936	HORVU6Hr1G038010.1	-	morex_contig_1575431	-	AT5G63110	ATHDA6	HISTONE DEACETYLASE 6	AXE1	-	HDA6	histone deacetylase 6	RPD3B	-	RTS1	RNA-MEDIATED TRANSCRIPTIONAL SILENCING 1	SIL1	-	-	-	-	-	-	-
seq446	AK371941	development_flowering	NCBI_UniGene	cDNA_complete	Hv.16009	AK371941	n.d.	-	AK371941	-	AT1G68840	AtRAV2	-	EDF2	ETHYLENE RESPONSE DNA BINDING FACTOR 2	RAP2.8	RELATED TO AP2 8	RAV2	related to ABI3/VP1 2	TEM2	TEMPRANILLO 2	-	-	-	-	-	-	-	-
seq447	AK371953	development_flowering	NCBI_UniGene	cDNA_complete	Hv.9598	AK371953	HORVU2Hr1G113880.23	-	AK371953	-	AT4G36920	AP2	APETALA 2	FL1	FLOWER 1	FLO2	FLORAL MUTANT 2	-	-	-	-	-	-	-	-	-	-	-	-
seq448	AK372017	development_flowering	NCBI_UniGene	intronless_partial	Hv.36143	AK372017	HORVU2Hr1G096880.1	-	morex_contig_108515	-	AT2G30140	UDP-GLUCOSYL TRANSFERASE	-	-	-	-	-	-	-	-	-	-	-	-	-	-	-	-	-
seq449	AK372035	development_flowering	NCBI_UniGene	cDNA_complete	Hv.15241	-	n.d.	-	morex_contig_39739	-	AT5G02600	NAKR1	SODIUM POTASSIUM ROOT DEFECTIVE 1	NPCC6	nuclear-enriched phloem companion cell gene 6	-	-	-	-	-	-	-	-	-	-	-	-	-	-
seq450	AK372118	development_flowering	NCBI_UniGene	cDNA_complete	Hv.4216	AK372118	HORVU2Hr1G080020.2	-	AK372118	-	AT1G71830	ATSERK1	SOMATIC EMBRYOGENESIS RECEPTOR-LIKE KINASE 1	SERK1	somatic embryogenesis receptor-like kinase 1	-	-	-	-	-	-	-	-	-	-	-	-	-	-
seq451	AK372127	development_flowering	NCBI_UniGene	cDNA_complete	Hv.28502	AK372127	HORVU5Hr1G122680.1	-	morex_contig_141558	-	AT4G00650	FLA	FLOWERING LOCUS A	FRI	FRIGIDA	-	-	-	-	-	-	-	-	-	-	-	-	-	-
seq452	AK372133	development_flowering	NCBI_UniGene	cDNA_complete	Hv.35872	AK372133	n.d.	-	AK372133	-	AT5G56030	AtHsp90.2	HEAT SHOCK PROTEIN 90.2	ERD8	EARLY-RESPONSIVE TO DEHYDRATION 8	HSP81-2	heat shock protein 81-2	HSP81.2	heat shock protein 81.2	HSP90.2	HEAT SHOCK PROTEIN 90.2	-	-	-	-	-	-	-	-
seq453	AK372295	development_flowering	NCBI_UniGene	cDNA_complete	Hv.32493	-	n.d.	-	AK372295	-	AT1G56170	ATHAP5B	-	HAP5B	-	NF-YC2	nuclear factor Y, subunit C2	-	-	-	-	-	-	-	-	-	-	-	-
seq454	AK372405	development_other	NCBI_UniGene	cDNA_complete	Hv.66	AK372405	HORVU6Hr1G078420.1	-	HVVMRXALLhA0242L22_c1	-	AT4G25000	AMY1	alpha-amylase-like	ATAMY1	-	-	-	-	-	-	-	-	-	-	-	-	-	-	-
seq455	AK372518	development_other	NCBI_UniGene	cDNA_complete	Hv.21958	AK372518	HORVU7Hr1G038420.8	-	AK372518	-	AT3G01180	AtSS2	starch synthase 2	SS2	starch synthase 2	-	-	-	-	-	-	-	-	-	-	-	-	-	-
seq456	AK372580	development_flowering	NCBI_UniGene	cDNA_complete	Hv.7681	AK372580	n.d.	seq456p	morex_contig_244364	-	AT2G36270	ABI5	ABA INSENSITIVE 5	GIA1	GROWTH-INSENSITIVITY TO ABA 1	-	-	-	-	-	-	-	-	-	-	-	-	-	-
seq457	AK372588	development_other	NCBI_UniGene	cDNA_partial	Hv.9169	MLOC_12555.1	HORVU5Hr1G046490.15	-	morex_contig_1563554	-	AT3G52850	ATELP	ARABIDOPSIS THALIANA EPIDERMAL GROWTH FACTOR RECEPTOR-LIKE PROTEIN	ATELP1	-	ATVSR1	-	BP-80	-	BP80	-	BP80-1;1	binding protein of 80 kDa 1;1	BP80B	-	GFS1	Green fluorescent seed 1	VSR1	vacuolar sorting receptor homolog 1
seq458	AK372654	development_flowering	NCBI_UniGene	cDNA_complete	Hv.17591	AK372654	n.d.	-	AK372654	-	AT4G12680	unknown protein	-	-	-	-	-	-	-	-	-	-	-	-	-	-	-	-	-
seq459	AK372657	development_flowering	NCBI_UniGene	cDNA_partial	Hv.28541	MLOC_64804.2	HORVU0Hr1G005770.1	seq459p	HVVMRXALLhA0497C01_c3	-	AT3G33520	ARP6	actin-related protein 6	ATARP6	actin-related protein 6	ESD1	EARLY IN SHORT DAYS 1	SUF3	SUPPRESSOR OF FRI 3	-	-	-	-	-	-	-	-	-	-
seq460	AK372737	development_flowering	NCBI_UniGene	cDNA_partial	Hv.13442	AK372737	HORVU2Hr1G007850.1	-	AK372737	-	AT5G08330	AtTCP11	-	TCP11	TCP domain protein 11	-	-	-	-	-	-	-	-	-	-	-	-	-	-
seq461	AK372798	development_flowering	NCBI_UniGene	cDNA_complete	Hv.23679	AK372798	HORVU3Hr1G097200.1	seq461p	morex_contig_158041	-	AT5G62000	ARF1-BP	ARF1-BINDING PROTEIN	ARF2	auxin response factor 2	HSS	HLS1 SUPPRESSOR	ORE14	ORESARA 14	-	-	-	-	-	-	-	-	-	-
seq462	AK372811	development_flowering	NCBI_UniGene	cDNA_partial	Hv.33010	-	n.d.	-	AK372811	-	AT3G20810	JMJ30	Jumonji C domain-containing protein 30	JMJD5	jumonji domain containing 5	-	-	-	-	-	-	-	-	-	-	-	-	-	-
seq463	AK372819	development_flowering	NCBI_UniGene	cDNA_complete	Hv.1403	MLOC_12166.1	HORVU4Hr1G033170.1	-	HVVMRXALLhA0353M18_c1	-	AT4G29830	VIP3	vernalization independence 3	-	-	-	-	-	-	-	-	-	-	-	-	-	-	-	-
seq464	AK372830	development_flowering	NCBI_UniGene	cDNA_complete	Hv.18600	AK372830	HORVU5Hr1G088030.1	-	AK372830	-	AT1G18450	ARP4	actin-related protein 4	ATARP4	actin-related protein 4	-	-	-	-	-	-	-	-	-	-	-	-	-	-
seq465	AK372832	development_flowering	NCBI_UniGene	cDNA_complete	Hv.19370	AK372832	n.d.	-	AK372832	-	AT2G45660	AGL20	AGAMOUS-like 20	ATSOC1	SUPPRESSOR OF OVEREXPRESSION OF CO 1	SOC1	SUPPRESSOR OF OVEREXPRESSION OF CO 1	-	-	-	-	-	-	-	-	-	-	-	-
seq466	AK373114	development_other	NCBI_UniGene	cDNA_complete	Hv.20657	AK373114	HORVU2Hr1G072500.34	-	AK373114	-	AT5G03650	SBE2.2	starch branching enzyme 2.2	-	-	-	-	-	-	-	-	-	-	-	-	-	-	-	-
seq467	AK373126	development_flowering	NCBI_UniGene	cDNA_complete	Hv.923	MLOC_53442.8	HORVU7Hr1G122700.7	-	morex_contig_38374	-	AT3G22170	FHY3	far-red elongated hypocotyls 3	-	-	-	-	-	-	-	-	-	-	-	-	-	-	-	-
seq468	AK373161	development_flowering	NCBI_UniGene	cDNA_complete	Hv.11984	AK373161	HORVU4Hr1G083270.2	-	AK373161	-	AT1G01510	AN	ANGUSTIFOLIA	-	-	-	-	-	-	-	-	-	-	-	-	-	-	-	-
seq469	AK373181	development_flowering	NCBI_UniGene	cDNA_complete	Hv.33953	AK373181	HORVU5Hr1G098570.6	-	AK373181	-	AT4G08150	BP	BREVIPEDICELLUS	BP1	BREVIPEDICELLUS 1	KNAT1	KNOTTED-like from Arabidopsis thaliana	-	-	-	-	-	-	-	-	-	-	-	-
seq470	AK373259	development_flowering	NCBI_UniGene	cDNA_complete	Hv.24442	AK373259	HORVU4Hr1G007420.1	-	AK373259	-	AT1G25440	COL16	CONSTANS-LIKE 16	-	-	-	-	-	-	-	-	-	-	-	-	-	-	-	-
seq471	AK373369	development_flowering	NCBI_UniGene	cDNA_complete	Hv.19564	AK373369	HORVU2Hr1G063950.1	-	AK373369	-	AT5G61150	VIP4	VERNALIZATION INDEPENDENCE 4	-	-	-	-	-	-	-	-	-	-	-	-	-	-	-	-
seq472	AK373411	development_other	NCBI_UniGene	cDNA_complete	Hv.34825	MLOC_54157.1	HORVU3Hr1G087710.1	-	morex_contig_38927	-	AT5G01310	APTX	aprataxin, Os.LAX	-	-	-	-	-	-	-	-	-	-	-	-	-	-	-	-
seq473	AK373425	development_flowering	NCBI_UniGene	cDNA_complete	Hv.33002	AK373425	HORVU5Hr1G084250.1	-	AK373425	-	-	-	-	-	-	-	-	-	-	-	-	-	-	-	-	-	-	-	-
seq474	AK373426	development_flowering	NCBI_UniGene	cDNA_complete	Hv.32486	AK373426	HORVU4Hr1G030640.9	-	morex_contig_58806	-	AT2G06255	-	ELF4-like 3	ELF4-L3	ELF4-like 3	-	-	-	-	-	-	-	-	-	-	-	-	-	-
seq475	AK373434	development_flowering	NCBI_UniGene	cDNA_complete	Hv.33568	AK373434	HORVU7Hr1G030460.6	-	AK373434	-	AT4G31820	ENP	ENHANCER OF PINOID	MAB4	MACCHI-BOU 4	NPY1	NAKED PINS IN YUC MUTANTS 1	-	-	-	-	-	-	-	-	-	-	-	-
seq476	AK373502	development_flowering	NCBI_UniGene	cDNA_complete	Hv.7716	MLOC_56129.2	HORVU4Hr1G055690.6	seq476p	morex_contig_40574	-	AT3G63530	BB	BIG BROTHER	BB2	-	-	-	-	-	-	-	-	-	-	-	-	-	-	-
seq477	AK373558	development_flowering	NCBI_UniGene	cDNA_partial	Hv.9701	AK373558	HORVU4Hr1G049090.1	-	AK373558	-	AT2G13540	ABH1	ABA HYPERSENSITIVE 1	ATCBP80	-	CBP80	CAP-BINDING PROTEIN 80	ENS	ENSALADA	-	-	-	-	-	-	-	-	-	-
seq478	AK373607	development_other	NCBI_UniGene	cDNA_complete	Hv.29571	AK373607	HORVU3Hr1G090250.1	seq478p	morex_contig_61827	-	-	-	-	-	-	-	-	-	-	-	-	-	-	-	-	-	-	-	-
seq479	AK373704	development_flowering	NCBI_UniGene	cDNA_complete	Hv.23403	AK373704	HORVU4Hr1G067780.6	-	HVVMRXALLhA0032F19_c13	-	AT1G69180	CRC	CRABS CLAW	-	-	-	-	-	-	-	-	-	-	-	-	-	-	-	-
seq480	AK373820	development_flowering	NCBI_UniGene	cDNA_partial	Hv.22826	AK373820	HORVU4Hr1G052270.4	seq480p	morex_contig_78586	-	AT1G09340	CRB	CRUCIFERIN B	CSP41B	CHLOROPLAST STEM-LOOP BINDING PROTEIN OF 41 KDA	HIP1.3	heteroglycan-interacting protein 1.3	-	-	-	-	-	-	-	-	-	-	-	-
seq481	AK373915	development_flowering	NCBI_UniGene	cDNA_complete	Hv.34425	-	n.d.	-	AK373915	-	AT3G44110	ATJ	-	ATJ3	DNAJ homologue 3	J3	-	-	-	-	-	-	-	-	-	-	-	-	-
seq482	AK373919	development_flowering	NCBI_UniGene	cDNA_complete	Hv.28791	AK373919	HORVU3Hr1G079640.5	-	bowman_contig_1110780	-	AT3G56850	AREB3	ABA-responsive element binding protein 3	DPBF3	-	-	-	-	-	-	-	-	-	-	-	-	-	-	-
seq483	AK373982	development_flowering	NCBI_UniGene	cDNA_complete	Hv.18012	MLOC_62332.1	HORVU4Hr1G064950.2	-	morex_contig_46449	-	AT5G06720	ATPA2	peroxidase 2	PA2	peroxidase 2	-	-	-	-	-	-	-	-	-	-	-	-	-	-
seq484	AK373991	development_flowering	NCBI_UniGene	cDNA_complete	Hv.29257	AK373991	HORVU3Hr1G022900.1	-	AK373991	-	AT4G32551	LUG	LEUNIG	RON2	ROTUNDA 2	-	-	-	-	-	-	-	-	-	-	-	-	-	-
seq485	AK374067	development_flowering	NCBI_UniGene	cDNA_complete	Hv.16939	-	n.d.	seq485p	bowman_contig_852745	-	AT4G15090	FAR1	FAR-RED IMPAIRED RESPONSE 1	-	-	-	-	-	-	-	-	-	-	-	-	-	-	-	-
seq486	AK374097	development_other	NCBI_UniGene	cDNA_complete	Hv.11680	-	n.d.	-	AK374097	-	AT1G53310	ATPEPC1	Arabidopsis thaliana phosphoethanolamine/phosphocholine phosphatase 1	ATPPC1	phosphoenolpyruvate carboxylase 1	PEPC1	PEP(PHOSPHOENOLPYRUVATE) CARBOXYLASE 1	PPC1	phosphoenolpyruvate carboxylase 1	-	-	-	-	-	-	-	-	-	-
seq487	AK374173	development_flowering	NCBI_UniGene	cDNA_complete	Hv.8885	AK374173	HORVU5Hr1G093230.3	-	AK374173	-	AT5G58230	ATMSI1	ARABIDOPSIS MULTICOPY SUPRESSOR OF IRA1	MEE70	MATERNAL EFFECT EMBRYO ARREST 70	MSI1	MULTICOPY SUPRESSOR OF IRA1	-	-	-	-	-	-	-	-	-	-	-	-
seq488	AK374182	development_flowering	NCBI_UniGene	cDNA_complete	Hv.34318	MLOC_55696.1	HORVU7Hr1G080400.1	-	morex_contig_40188	-	AT1G30010	NMAT1	NUCLEAR MATURASE 1	-	-	-	-	-	-	-	-	-	-	-	-	-	-	-	-
seq489	AK374232	development_flowering	NCBI_UniGene	cDNA_complete	Hv.11264	MLOC_3742.1	HORVU3Hr1G043510.2	-	morex_contig_133117	-	AT4G15880	ATESD4	-	ESD4	EARLY IN SHORT DAYS 4	-	-	-	-	-	-	-	-	-	-	-	-	-	-
seq490	AK374393	development_other	NCBI_UniGene	cDNA_complete	Hv.19714	AK374393	HORVU2Hr1G017770.3	-	morex_contig_49686	-	AT3G52850	ATELP	ARABIDOPSIS THALIANA EPIDERMAL GROWTH FACTOR RECEPTOR-LIKE PROTEIN	ATELP1	-	ATVSR1	-	BP-80	-	BP80	-	BP80-1;1	binding protein of 80 kDa 1;1	BP80B	-	GFS1	Green fluorescent seed 1	VSR1	vacuolar sorting receptor homolog 1
seq491	AK374412_U35_17264_MLOC_37244.1	development_other	assembly_NCBI+HarvEST+MLOC	cDNA_partial	Hv.11339	MLOC_37244.1	HORVU3Hr1G105880.6	-	AK374412_U35_17264_MLOC_37244.1	-	AT1G36160	ACC1	acetyl-CoA carboxylase 1	AT-ACC1	-	EMB22	EMBRYO DEFECTIVE 22	GK	GURKE	GSD1	GLOSSYHEAD 1	PAS3	PASTICCINO 3	-	-	-	-	-	-
seq492	AK374424	development_flowering	NCBI_UniGene	cDNA_complete	Hv.547	AK374424	HORVU5Hr1G076400.1	-	HVVMRXALLhA0602G23_c7	-	AT1G24260	AGL9	AGAMOUS-like 9	37865	SEPALLATA3	-	-	-	-	-	-	-	-	-	-	-	-	-	-
seq493	AK374546	development_flowering	NCBI_UniGene	cDNA_complete	Hv.32936	AK374546	HORVU2Hr1G093930.7	-	AK374546	-	AT2G46870	NGA1	NGATHA1	-	-	-	-	-	-	-	-	-	-	-	-	-	-	-	-
seq494	AK374819	development_flowering	NCBI_UniGene	cDNA_complete	Hv.3368	AK374819	HORVU6Hr1G079680.3	-	AK374819	-	AT2G32950	ATCOP1	ARABIDOPSIS THALIANA CONSTITUTIVE PHOTOMORPHOGENIC 1	COP1	CONSTITUTIVE PHOTOMORPHOGENIC 1	DET340	DEETIOLATED MUTANT 340	EMB168	EMBRYO DEFECTIVE 168	FUS1	FUSCA 1	-	-	-	-	-	-	-	-
seq495	AK374835	development_flowering	NCBI_UniGene	cDNA_complete	Hv.21037	AK374835	HORVU6Hr1G093960.1	-	AK374835	-	AT5G23280	-	-	-	-	-	-	-	-	-	-	-	-	-	-	-	-	-	-
seq496	AK374971	development_flowering	NCBI_UniGene	cDNA_complete	Hv.19814	MLOC_57890.1	HORVU1Hr1G023620.1	seq496p	morex_contig_42189	-	AT4G18960	AG	AGAMOUS	-	-	-	-	-	-	-	-	-	-	-	-	-	-	-	-
seq497	AK375012	stress	NCBI_UniGene	cDNA_complete	Hv.332	-	n.d.	-	morex_contig_58720	-	-	-	-	-	-	-	-	-	-	-	-	-	-	-	-	-	-	-	-
seq498	AK375023_MLOC_61612.1	development_other	NCBI_UniGene	cDNA_complete	Hv.9239	MLOC_61612.1	HORVU4Hr1G086050.2	-	AK375023_MLOC_61612.1	-	AT1G76680	ATOPR1	ARABIDOPSIS 12-OXOPHYTODIENOATE REDUCTASE 1	OPR1	12-oxophytodienoate reductase 1	-	-	-	-	-	-	-	-	-	-	-	-	-	-
seq499	AK375065	development_flowering	NCBI_UniGene	cDNA_complete	Hv.19772	AK375065	HORVU3Hr1G053220.2	-	AK375065	-	AT4G32551	LUG	LEUNIG	RON2	ROTUNDA 2	-	-	-	-	-	-	-	-	-	-	-	-	-	-
seq500	AK375083	development_flowering	NCBI_UniGene	cDNA_complete	Hv.32521	AK375083	n.d.	-	AK375083	-	AT1G79730	ELF7	EARLY FLOWERING 7	-	-	-	-	-	-	-	-	-	-	-	-	-	-	-	-
seq501	AK375121	development_other	NCBI_UniGene	cDNA_complete	Hv.36667	-	n.d.	-	morex_contig_51037	-	AT3G52600	AtcwINV2	cell wall invertase 2	CWINV2	cell wall invertase 2	-	-	-	-	-	-	-	-	-	-	-	-	-	-
seq502	AK375184	development_flowering	NCBI_UniGene	cDNA_complete	Hv.36652	AK375184	HORVU6Hr1G014510.1	-	HVVMRXALLhA0750P09_c2	-	AT4G26000	PEP	PEPPER	-	-	-	-	-	-	-	-	-	-	-	-	-	-	-	-
seq503	AK375269	development_flowering	NCBI_UniGene	cDNA_complete	Hv.28065	AK375269	HORVU3Hr1G076790.3	-	bowman_contig_1982482	-	AT4G28190	ULT	ULTRAPETALA	ULT1	ULTRAPETALA1	-	-	-	-	-	-	-	-	-	-	-	-	-	-
seq504	AK375451	development_flowering	NCBI_UniGene	cDNA_complete	Hv.36324	AK375451	HORVU5Hr1G080380.1	-	HVVMRX83KhA0069H15_c2	-	AT4G25480	ATCBF3	-	CBF3	C-REPEAT BINDING FACTOR 3	DREB1A	dehydration response element B1A	-	-	-	-	-	-	-	-	-	-	-	-
seq505	AK375507	development_other	NCBI_UniGene	cDNA_complete	Hv.30816	AK375507	HORVU7Hr1G029760.2	-	AK375507	-	AT1G36160	ACC1	acetyl-CoA carboxylase 1	AT-ACC1	-	EMB22	EMBRYO DEFECTIVE 22	GK	GURKE	GSD1	GLOSSYHEAD 1	PAS3	PASTICCINO 3	-	-	-	-	-	-
seq506	AK375632_MLOC_62842.2	development_other	NCBI_UniGene	cDNA_partial	Hv.9966	MLOC_62842.2	HORVU4Hr1G060590.5	-	morex_contig_47021	-	AT5G05840	-	-	-	-	-	-	-	-	-	-	-	-	-	-	-	-	-	-
seq507	AK375699	development_flowering	NCBI_UniGene	cDNA_complete	Hv.18247	AK375699	HORVU4Hr1G069390.1	-	AK375699	-	AT2G23080	CKA3	casein kinase II, alpha chain 3	-	-	-	-	-	-	-	-	-	-	-	-	-	-	-	-
seq508	AK375704	development_flowering	NCBI_UniGene	cDNA_complete	Hv.28942	MLOC_6673.4	HORVU3Hr1G020300.36	-	morex_contig_137886	-	AT3G28730	ATHMG	high mobility group	HMG	high mobility group	NFD	NUCLEOSOME/CHROMATIN ASSEMBLY FACTOR D	SSRP1	-	-	-	-	-	-	-	-	-	-	-
seq509	AK375797	development_other	NCBI_UniGene	cDNA_complete	Hv.549	MLOC_69727.2	HORVU3Hr1G092690.2	-	morex_contig_56871	-	AT3G24650	ABI3	ABA INSENSITIVE 3	SIS10	SUGAR INSENSITIVE 10	-	-	-	-	-	-	-	-	-	-	-	-	-	-
seq510	AK375830	development_flowering	NCBI_UniGene	cDNA_complete	Hv.20683	AK375830	HORVU7Hr1G034430.6	-	AK375830	-	AT2G26330	ER	ERECTA	QRP1	QUANTITATIVE RESISTANCE TO PLECTOSPHAERELLA 1	-	-	-	-	-	-	-	-	-	-	-	-	-	-
seq511	AK375840	development_other	NCBI_UniGene	cDNA_complete	Hv.35708	MLOC_5612.4	HORVU1Hr1G086890.7	-	barke_contig_268873	-	AT3G52600	AtcwINV2	cell wall invertase 2	CWINV2	cell wall invertase 2	-	-	-	-	-	-	-	-	-	-	-	-	-	-
seq512	AK375853	development_flowering	NCBI_UniGene	cDNA_complete	Hv.27635	AK375853	HORVU4Hr1G084020.9	-	bowman_contig_169634	-	AT2G33350	-	CCT motif-containing protein	-	-	-	-	-	-	-	-	-	-	-	-	-	-	-	-
seq513	AK375953	development_flowering	NCBI_UniGene	cDNA_complete	Hv.15160	AK375953	HORVU2Hr1G094780.2	-	AK375953	-	AT4G25480	ATCBF3	-	CBF3	C-REPEAT BINDING FACTOR 3	DREB1A	dehydration response element B1A	-	-	-	-	-	-	-	-	-	-	-	-
seq514	AK376069	development_flowering	NCBI_UniGene	cDNA_complete	Hv.8542	-	n.d.	-	AK376069	-	AT3G54720	AMP1	ALTERED MERISTEM PROGRAM 1	COP2	CONSTITUTIVE MORPHOGENESIS 2	HPT	HAUPTLING	MFO1	Multifolia	PT	PRIMORDIA TIMING	-	-	-	-	-	-	-	-
seq515	AK376121	development_other	NCBI_UniGene	cDNA_complete	Hv.35528	AK376121	n.d.	-	AK376121	-	AT1G36160	ACC1	acetyl-CoA carboxylase 1	AT-ACC1	-	EMB22	EMBRYO DEFECTIVE 22	GK	GURKE	GSD1	GLOSSYHEAD 1	PAS3	PASTICCINO 3	-	-	-	-	-	-
seq516	AK376297	development_flowering	NCBI_UniGene	cDNA_complete	Hv.16999	MLOC_64057.2	HORVU4Hr1G051360.3	-	morex_contig_48317	-	AT3G04060	anac046	NAC domain containing protein 46	NAC046	NAC domain containing protein 46	-	-	-	-	-	-	-	-	-	-	-	-	-	-
seq517	AK376363	development_flowering	NCBI_UniGene	cDNA_complete	Hv.15887	MLOC_51713.1	HORVU5Hr1G122820.4	-	morex_contig_37036	-	AT4G35450	AFT	-	AKR2	ankyrin repeat-containing protein 2	AKR2A	-	-	-	-	-	-	-	-	-	-	-	-	-
seq518	AK376409	development_flowering	NCBI_UniGene	cDNA_complete	Hv.16001	MLOC_67874.1	HORVU3Hr1G019590.2	-	morex_contig_53805	-	AT3G61250	AtMYB17	myb domain protein 17	LMI2	LATE MERISTEM IDENTITY2	MYB17	myb domain protein 17	-	-	-	-	-	-	-	-	-	-	-	-
seq519	AK376422	development_flowering	NCBI_UniGene	cDNA_complete	Hv.33686	AK376422	HORVU0Hr1G005820.2	-	HVVMRX83KhA0022C01_c2	-	AT5G16780	DOT2	DEFECTIVELY ORGANIZED TRIBUTARIES 2	MDF	MERISTEM-DEFECTIVE	-	-	-	-	-	-	-	-	-	-	-	-	-	-
seq520	AK376473	development_flowering	NCBI_UniGene	cDNA_complete	Hv.20365	AK376473	HORVU4Hr1G009500.1	-	morex_contig_46515	-	AT3G49660	AtWDR5a	-	WDR5a	human WDR5 (WD40 repeat) homolog a	-	-	-	-	-	-	-	-	-	-	-	-	-	-
seq521	AK376528	development_flowering	NCBI_UniGene	cDNA_complete	Hv.25815	AK376528	HORVU1Hr1G063220.2	-	AK376528	-	AT1G03160	FZL	FZO-like	-	-	-	-	-	-	-	-	-	-	-	-	-	-	-	-
seq522	AK376625	development_flowering	NCBI_UniGene	cDNA_complete	Hv.30162	AK376625	HORVU3Hr1G096390.2	-	bowman_contig_2050011	-	AT5G13290	CRN	CORYNE	SOL2	SUPPRESSOR OF LLP1 2	-	-	-	-	-	-	-	-	-	-	-	-	-	-
seq523	AK376664	development_flowering	NCBI_UniGene	cDNA_complete	Hv.19700	AK376664	HORVU4Hr1G074470.7	-	barke_contig_68449	-	AT2G38110	ATGPAT6	GLYCEROL-3-PHOSPHATE ACYLTRANSFERASE 6	GPAT6	glycerol-3-phosphate acyltransferase 6	-	-	-	-	-	-	-	-	-	-	-	-	-	-
seq524	AK376749_U35_4048_MLOC_53820.2	development_flowering	assembly_NCBI+HarvEST+MLOC	cDNA_partial	Hv.17103	MLOC_53820.2	HORVU6Hr1G052890.1	-	morex_contig_38663	-	AT3G22990	LFR	LEAF AND FLOWER RELATED	-	-	-	-	-	-	-	-	-	-	-	-	-	-	-	-
seq525	AK376780	development_flowering	NCBI_UniGene	cDNA_complete	Hv.105	AK376780	HORVU4Hr1G009730.5	seq525p	morex_contig_46108	-	AT4G08150	BP	BREVIPEDICELLUS	BP1	BREVIPEDICELLUS 1	KNAT1	KNOTTED-like from Arabidopsis thaliana	-	-	-	-	-	-	-	-	-	-	-	-
seq526	AK376810	development_other	NCBI_UniGene	cDNA_complete	Hv.23248	AK376810	HORVU1Hr1G082820.2	-	HVVMRXALLhA0144D15_c1	-	AT3G53040	-	-	-	-	-	-	-	-	-	-	-	-	-	-	-	-	-	-
seq527	AK376829	development_other	NCBI_UniGene	cDNA_complete	Hv.10057	AK376829	HORVU5Hr1G005910.1	-	AK376829	-	AT1G03120	ATRAB28	responsive to abscisic acid 28	RAB28	responsive to abscisic acid 28	-	-	-	-	-	-	-	-	-	-	-	-	-	-
seq528	AK377080	development_flowering	NCBI_UniGene	cDNA_complete	Hv.28454	-	n.d.	-	morex_contig_41757	-	AT5G08370	AGAL2	alpha-galactosidase 2	AtAGAL2	alpha-galactosidase 2	-	-	-	-	-	-	-	-	-	-	-	-	-	-
seq529	AK377138	development_flowering	NCBI_UniGene	cDNA_complete	Hv.20526	AK377138	HORVU3Hr1G053250.13	-	AK377138	-	AT4G32551	LUG	LEUNIG	RON2	ROTUNDA 2	-	-	-	-	-	-	-	-	-	-	-	-	-	-
seq530	AM039901_MLOC_61904.6	development_flowering	assembly_NCBI+MLOC	cDNA_partial	Hv.21769	MLOC_61904.6	HORVU0Hr1G039040.9	-	bowman_contig_63223	-	AT5G49160	DDM2	DECREASED DNA METHYLATION 2	DMT01	DNA METHYLTRANSFERASE 01	DMT1	DNA METHYLTRANSFERASE 1	MET1	methyltransferase 1	MET2	METHYLTRANSFERASE 2	METI	METHYLTRANSFERASE I	-	-	-	-	-	-
seq531	AV833990_U35_22426_MLOC_19934.1	development_flowering	assembly_NCBI+HarvEST+MLOC	cDNA_partial	Hv.19226	MLOC_19934.1	n.d.	-	barke_contig_280226	-	AT3G05040	HST	HASTY	HST1	HASTY 1	-	-	-	-	-	-	-	-	-	-	-	-	-	-
seq532	AV835441_U35_28764_MLOC_14463.1	development_flowering	assembly_NCBI+HarvEST+MLOC	gDNA_partial	Hv.22696	MLOC_14463.1	HORVU7Hr1G038210.3	-	barke_contig_314779	-	AT4G10710	SPT16	global transcription factor C	-	-	-	-	-	-	-	-	-	-	-	-	-	-	-	-
seq533	AV836743_BQ759951_U35_4414_U35_4413_MLOC_55679.1	development_flowering	assembly_NCBI+HarvEST+MLOC	cDNA_partial	Hv.8851	MLOC_55679.1	HORVU6Hr1G062930.1	-	bowman_contig_62322	-	AT1G55250	HUB2	histone mono-ubiquitination 2	-	-	-	-	-	-	-	-	-	-	-	-	-	-	-	-
seq534	AW982639	development_flowering	NCBI_UniGene	cDNA_partial	Hv.10927	MLOC_58690.2	HORVU1Hr1G029850.1	-	barke_contig_1806602	-	AT5G37770	CML24	CALMODULIN-LIKE 24	TCH2	TOUCH 2	-	-	-	-	-	-	-	-	-	-	-	-	-	-
seq535	AW982679	development_flowering	NCBI_UniGene	cDNA_partial	Hv.19057	MLOC_59485.1	HORVU1Hr1G087180.1	-	AW982679	-	AT5G44180	RLT2	RINGLET 2	-	-	-	-	-	-	-	-	-	-	-	-	-	-	-	-
seq536	AW982743	development_other	NCBI_UniGene	cDNA_partial	Hv.6214	-	n.d.	seq536p	morex_contig_135277	-	AT3G63080	ATGPX5	glutathione peroxidase 5	GPX5	glutathione peroxidase 5	MEE42	maternal effect embryo arrest 42	-	-	-	-	-	-	-	-	-	-	-	-
seq537	AW983421_MLOC_54704.1	development_flowering	assembly_NCBI+MLOC	cDNA_partial	Hv.10976	MLOC_54704.1	HORVU2Hr1G019780.2	-	AW983421_MLOC_54704.1	-	AT3G06930	ATPRMT4B	ARABIDOPSIS THALIANA PROTEIN ARGININE METHYLTRANSFERASE 4B	PRMT4B	protein arginine methyltransferase 4B	-	-	-	-	-	-	-	-	-	-	-	-	-	-
seq538	AW983439_MLOC_58330.2	development_flowering	assembly_NCBI+MLOC	cDNA_partial	Hv.20873	MLOC_58330.2	HORVU7Hr1G106280.1	-	morex_contig_42565	-	AT1G30330	ARF6	auxin response factor 6	-	-	-	-	-	-	-	-	-	-	-	-	-	-	-	-
seq539	AY082961	development_flowering	NCBI_UniGene	cDNA_complete	Hv.3454	-	n.d.	-	AY082961	CO6	AT5G57660	ATCOL5	-	COL5	CONSTANS-like 5	-	-	-	-	-	-	-	-	-	-	-	-	-	-
seq540	AY325266	development_flowering	NCBI_UniGene	cDNA_complete	Hv.22798	-	n.d.	-	HVVMRXALLhA0034H02_c1	HSP90	AT5G56030	AtHsp90.2	HEAT SHOCK PROTEIN 90.2	ERD8	EARLY-RESPONSIVE TO DEHYDRATION 8	HSP81-2	heat shock protein 81-2	HSP81.2	heat shock protein 81.2	HSP90.2	HEAT SHOCK PROTEIN 90.2	-	-	-	-	-	-	-	-
seq541	AY483155	development_other	NCBI_UniGene	cDNA_complete	Hv.3456	MLOC_64555.1	n.d.	-	HVVMRXALLhA0167K14_c5	CESA6	AT4G32410	AtCESA1	CELLULOSE SYNTHASE 1	CESA1	cellulose synthase 1	RSW1	RADIALLY SWOLLEN 1	-	-	-	-	-	-	-	-	-	-	-	-
seq542	AY541065	development_flowering	NCBI_UniGene	cDNA_complete	Hv.20726	-	n.d.	-	AY541065	AP3	AT3G54340	AP3	APETALA 3	ATAP3	-	-	-	-	-	-	-	-	-	-	-	-	-	-	-
seq543	AY541067	development_flowering	NCBI_UniGene	cDNA_complete	Hv.21035	-	n.d.	-	morex_contig_37927	AGL6	AT2G45650	AGL6	AGAMOUS-like 6	-	-	-	-	-	-	-	-	-	-	-	-	-	-	-	-
seq544	AY551433	development_flowering	NCBI_UniGene	cDNA_complete	Hv.20823	-	n.d.	-	AY551433	GA2OX5	AT1G78440	ATGA2OX1	Arabidopsis thaliana gibberellin 2-oxidase 1	GA2OX1	gibberellin 2-oxidase 1	-	-	-	-	-	-	-	-	-	-	-	-	-	-
seq545	AY672069	development_flowering	NCBI_UniGene	cDNA_complete	Hv.22311	MLOC_37364.1	HORVU7Hr1G076250.1	seq545p	morex_contig_2548236	-	At2G02450	-	LONG VEGETATIVE PHASE 1	-	-	-	-	-	-	-	-	-	-	-	-	-	-	-	-
seq546	AY785858	development_flowering	NCBI_UniGene	cDNA_complete	Hv.15154	-	n.d.	-	morex_contig_61141	CBF5	AT4G25480	ATCBF3	-	CBF3	C-REPEAT BINDING FACTOR 3	DREB1A	dehydration response element B1A	-	-	-	-	-	-	-	-	-	-	-	-
seq547	AY785888	stress	NCBI_UniGene	cDNA_complete	Hv.15159	-	n.d.	-	AY785888	CBF10B	AT5G51990	CBF4	C-repeat-binding factor 4	DREB1D	DEHYDRATION-RESPONSIVE ELEMENT-BINDING PROTEIN 1D	-	-	-	-	-	-	-	-	-	-	-	-	-	-
seq548	BE060621	development_flowering	NCBI_UniGene	cDNA_partial	Hv.20034	MLOC_64906.1	HORVU1Hr1G035130.1	-	BE060621	-	AT3G54560	HTA11	histone H2A 11	-	-	-	-	-	-	-	-	-	-	-	-	-	-	-	-
seq549	BE193581	development_flowering	NCBI_UniGene	cDNA_partial	Hv.29973	-	n.d.	-	morex_contig_38491	-	AT2G03710	AGL3	AGAMOUS-like 3	SEP4	SEPALLATA 4	-	-	-	-	-	-	-	-	-	-	-	-	-	-
seq550	BE196402	development_flowering	NCBI_UniGene	cDNA_partial	Hv.31902	MLOC_68387.1	HORVU3Hr1G035680.1	-	BE196402	-	AT5G24860	ATFPF1	ARABIDOPSIS FLOWERING PROMOTING FACTOR 1	FPF1	FLOWERING PROMOTING FACTOR 1	-	-	-	-	-	-	-	-	-	-	-	-	-	-
seq551	BE216682	development_flowering	NCBI_UniGene	cDNA_partial	Hv.30942	MLOC_77331.4	HORVU2Hr1G060680.1	-	bowman_contig_81792	-	AT3G59060	PIF5	PHYTOCHROME-INTERACTING FACTOR 5	PIL6	phytochrome interacting factor 3-like 6	-	-	-	-	-	-	-	-	-	-	-	-	-	-
seq552	BE420758	development_flowering	NCBI_UniGene	cDNA_partial	Hv.7315	MLOC_63439.1	HORVU6Hr1G012050.4	seq552p	morex_contig_47589	-	AT2G45640	SAP18	SIN3-ASSOCIATED POLYPEPTIDE 18	ATSAP18	SIN3 ASSOCIATED POLYPEPTIDE 18	SAP18	SIN3 associated polypeptide P18	-	-	-	-	-	-	-	-	-	-	-	-
seq553	BE421563	stress	NCBI_UniGene	cDNA_partial	Hv.22996	MLOC_54528.1	HORVU2Hr1G060880.1	-	BE421563	-	AT3G50820	OE23	OXYGEN EVOLVING COMPLEX SUBUNIT 23 KDA	PSBO-2	PHOTOSYSTEM II SUBUNIT O-2	PSBO2	photosystem II subunit O-2	-	-	-	-	-	-	-	-	-	-	-	-
seq554	BE422015	development_flowering	NCBI_UniGene	cDNA_partial	Hv.10513	-	n.d.	-	BE422015	-	AT3G02780	IDI2	ATISOPENTENYL DIPHOSPHE ISOMERASE 2	IPIAT1	-	IPP2	isopentenyl pyrophosphate:dimethylallyl pyrophosphate isomerase 2	-	-	-	-	-	-	-	-	-	-	-	-
seq555	BE422088	stress	NCBI_UniGene	cDNA_partial	Hv.9117	MLOC_78630.1	HORVU2Hr1G057700.2	-	BE422088	-	AT4G38500	OEC33	OXYGEN EVOLVING COMPLEX SUBUNIT 33 KDA	-	-	-	-	-	-	-	-	-	-	-	-	-	-	-	-
seq556	BE456108_MLOC_1497.2	development_flowering	assembly_NCBI+MLOC	cDNA_partial	Hv.10880	MLOC_1497.2	HORVU0Hr1G013220.9	-	bowman_contig_9486	-	AT4G24620	PGI	-	PGI1	phosphoglucose isomerase 1	-	-	-	-	-	-	-	-	-	-	-	-	-	-
seq557	BE601551	development_other	NCBI_UniGene	cDNA_partial	Hv.18875	-	n.d.	-	morex_contig_43839	-	-	-	-	-	-	-	-	-	-	-	-	-	-	-	-	-	-	-	-
seq558	BF253812_CA028609_MLOC_4555.1	development_flowering	assembly_NCBI+MLOC	cDNA_partial	Hv.12926	MLOC_4555.1	HORVU3Hr1G012850.1	-	BF253812_CA028609_MLOC_4555.1	-	AT3G06400	CHR11	chromatin-remodeling protein 11	-	-	-	-	-	-	-	-	-	-	-	-	-	-	-	-
seq559	BF259551	development_flowering	NCBI_UniGene	cDNA_partial	Hv.16757	MLOC_69544.3	HORVU3Hr1G099950.5	-	BF259551	-	AT1G55250	HUB2	histone mono-ubiquitination 2	-	-	-	-	-	-	-	-	-	-	-	-	-	-	-	-
seq560	BF262578	development_other	NCBI_UniGene	cDNA_partial	Hv.30050	MLOC_71129.1	HORVU3Hr1G063460.1	-	BF262578	-	AT2G36890	RAX2	REGULATOR OF AXILLARY MERISTEMS 2	ATMYB38	MYB DOMAIN PROTEIN 38	BIT1	BLUE INSENSITIVE TRAIT 1	MYB38	MYB DOMAIN PROTEIN 38	-	-	-	-	-	-	-	-	-	-
seq561	BF264700	development_flowering	NCBI_UniGene	cDNA_partial	Hv.31950	-	n.d.	-	BF264700	-	AT5G24860	ATFPF1	ARABIDOPSIS FLOWERING PROMOTING FACTOR 1	FPF1	FLOWERING PROMOTING FACTOR 1	-	-	-	-	-	-	-	-	-	-	-	-	-	-
seq562	BF618379_U35_10924_MLOC_59486.1	development_flowering	assembly_NCBI+HarvEST+MLOC	cDNA_partial	Hv.757	-	n.d.	-	morex_contig_43658	-	AT5G44180	RLT2	RINGLET 2	-	-	-	-	-	-	-	-	-	-	-	-	-	-	-	-
seq563	BG299971_MLOC_37124.3	development_flowering	assembly_NCBI+MLOC	cDNA_partial	Hv.4496	-	n.d.	-	bowman_contig_1986475	-	AT5G62640	AtELF5	-	ELF5	EARLY FLOWERING 5	-	-	-	-	-	-	-	-	-	-	-	-	-	-
seq564	BG343800_MLOC_10329.1	development_flowering	assembly_NCBI+MLOC	cDNA_partial	Hv.7860	MLOC_10329.1	HORVU1Hr1G021540.17	-	barke_contig_269265	-	AT5G18620	CHR17	chromatin remodeling factor17	-	-	-	-	-	-	-	-	-	-	-	-	-	-	-	-
seq565	BG344001_MLOC_80597.2	development_flowering	assembly_NCBI+MLOC	cDNA_partial	Hv.7459	MLOC_80597.2	HORVU7Hr1G066590.2	-	barke_contig_281418	-	AT4G15180	ATXR3	-	SDG2	SET domain protein 2	-	-	-	-	-	-	-	-	-	-	-	-	-	-
seq566	BG365905_MLOC_56706.1	development_flowering	assembly_NCBI+MLOC	cDNA_partial	Hv.20610	-	n.d.	-	morex_contig_41070	-	AT2G32700	LUH	LEUNIG_homolog	MUM1	MUCILAGE-MODIFIED 1	-	-	-	-	-	-	-	-	-	-	-	-	-	-
seq567	BG369393	development_flowering	NCBI_UniGene	cDNA_partial	Hv.17687	MLOC_5374.1	HORVU7Hr1G039700.1	-	morex_contig_136205	-	AT3G04060	anac046	NAC domain containing protein 46	NAC046	NAC domain containing protein 46	-	-	-	-	-	-	-	-	-	-	-	-	-	-
seq568	BG414963_U35_8702_MLOC_22214.1	development_flowering	assembly_NCBI+HarvEST+MLOC	cDNA_partial	Hv.13184	-	n.d.	-	morex_contig_160392	-	AT4G04920	AtSFR6	-	SFR6	SENSITIVE TO FREEZING 6	-	-	-	-	-	-	-	-	-	-	-	-	-	-
seq569	BG415583_MLOC_6946.1	development_flowering	NCBI_UniGene	cDNA_partial	Hv.7148	MLOC_6946.1	n.d.	-	barke_contig_2779810	-	AT3G01460	ATMBD9	-	MBD9	methyl-CPG-binding domain 9	-	-	-	-	-	-	-	-	-	-	-	-	-	-
seq570	BG416179	development_flowering	NCBI_UniGene	cDNA_partial	Hv.3883	-	n.d.	seq570p	bowman_contig_736409	-	AT1G78300	14-3-3OMEGA	14-3-3 PROTEIN G-BOX FACTOR14 OMEGA	GF14 OMEGA	-	GRF2	general regulatory factor 2	-	-	-	-	-	-	-	-	-	-	-	-
seq571	BG416227	development_flowering	NCBI_UniGene	cDNA_partial	Hv.16908	MLOC_15448.1	HORVU7Hr1G119120.31	-	barke_contig_269479	-	-	-	-	-	-	-	-	-	-	-	-	-	-	-	-	-	-	-	-
seq572	BI947041	development_flowering	NCBI_UniGene	cDNA_partial	Hv.323	MLOC_13102.1	HORVU7Hr1G046660.6	-	bowman_contig_866852	-	AT1G18100	E12A11	-	MFT	MOTHER OF FT AND TFL1	-	-	-	-	-	-	-	-	-	-	-	-	-	-
seq573	BI948200_MLOC_54247.1	development_flowering	assembly_NCBI+HarvEST+MLOC	cDNA_partial	Hv.28812	MLOC_54247.1	HORVU5Hr1G047490.2	-	BI948200_MLOC_54247.1	-	AT5G37055	ATSWC6	-	SEF	SERRATED LEAVES AND EARLY FLOWERING	-	-	-	-	-	-	-	-	-	-	-	-	-	-
seq574	BI948233	development_flowering	NCBI_UniGene	cDNA_partial	Hv.3506	-	n.d.	-	bowman_contig_878301	-	AT5G63860	UVR8	UVB-RESISTANCE 8	-	-	-	-	-	-	-	-	-	-	-	-	-	-	-	-
seq575	BI951773	development_other	NCBI_UniGene	cDNA_partial	Hv.20077	MLOC_13014.1	n.d.	-	bowman_contig_143683	-	AT5G40760	G6PD6	glucose-6-phosphate dehydrogenase 6	-	-	-	-	-	-	-	-	-	-	-	-	-	-	-	-
seq576	BI952411	development_flowering	NCBI_UniGene	cDNA_partial	Hv.10504	MLOC_73911.1	HORVU7Hr1G045630.2	-	BI952411	-	AT4G24960	ATHVA22D	ARABIDOPSIS THALIANA HVA22 HOMOLOGUE D	HVA22D	HVA22 homologue D	-	-	-	-	-	-	-	-	-	-	-	-	-	-
seq577	BI952613	stress	NCBI_UniGene	cDNA_partial	Hv.2570	MLOC_36667.1	HORVU3Hr1G067110.1	-	BI952613	-	AT5G66190	AtGLDP1	glycine decarboxylase P-protein 1	FNR1	ferredoxin-NADP(+)-oxidoreductase 1	-	-	-	-	-	-	-	-	-	-	-	-	-	-
seq578	BI953376_AK250453	development_flowering	NCBI_UniGene	cDNA_partial	Hv.5779	-	n.d.	-	BI953376_AK250453	-	AT2G02760	ATUBC2	ubiquiting-conjugating enzyme 2	UBC2	ubiquitin-conjugating enzyme 2	-	-	-	-	-	-	-	-	-	-	-	-	-	-
seq579	BI954384_U35_46246	stress	assembly_NCBI+HarvEST	cDNA_partial	Hv.30715	-	n.d.	-	BI954384_U35_46246	-	AT4G20360	ATRAB8D	-	ATRABE1B	RAB GTPase homolog E1B	RABE1b	RAB GTPase homolog E1B	-	-	-	-	-	-	-	-	-	-	-	-
seq580	BI956744	development_flowering	NCBI_UniGene	cDNA_partial	Hv.22816	-	n.d.	-	BI956744	-	AT4G38680	ATCSP2	ARABIDOPSIS THALIANA COLD SHOCK PROTEIN 2	CSDP2	COLD SHOCK DOMAIN PROTEIN 2	CSP2	COLD SHOCK PROTEIN 2	GRP2	glycine rich protein 2	-	-	-	-	-	-	-	-	-	-
seq581	BI957846	development_flowering	NCBI_UniGene	cDNA_partial	Hv.19550	-	n.d.	-	BI957846	-	AT2G21660	ATGRP7	GLYCINE RICH PROTEIN 7	CCR2	cold, circadian rhythm, and rna binding 2	GR-RBP7	GLYCINE-RICH RNA-BINDING PROTEIN 7	GRP7	GLYCINE-RICH RNA-BINDING PROTEIN 7	-	-	-	-	-	-	-	-	-	-
seq582	BJ465602_U35_9979_MLOC_67565.1	development_flowering	assembly_NCBI+HarvEST+MLOC	cDNA_partial	Hv.13874	MLOC_67565.1	n.d.	-	bowman_contig_848478	-	AT1G10570	OTS2	OVERLY TOLERANT TO SALT 2	ULP1C	UB-LIKE PROTEASE 1C	-	-	-	-	-	-	-	-	-	-	-	-	-	-
seq583	BJ473916_U35_3137_MLOC_36949.2	development_flowering	assembly_NCBI+HarvEST+MLOC	cDNA_partial	Hv.22608	MLOC_36949.2	HORVU4Hr1G008210.12	-	morex_contig_2547536	-	AT1G27320	AHK3	histidine kinase 3	HK3	histidine kinase 3	-	-	-	-	-	-	-	-	-	-	-	-	-	-
seq584	BQ468810_U35_39154	development_other	assembly_NCBI+HarvEST	cDNA_partial	Hv.9883	-	n.d.	-	morex_contig_42221	-	AT3G52600	AtcwINV2	cell wall invertase 2	CWINV2	cell wall invertase 2	-	-	-	-	-	-	-	-	-	-	-	-	-	-
seq585	BQ472454_U35_36939	development_other	assembly_NCBI+HarvEST	cDNA_partial	Hv.21914	-	n.d.	-	HVVMRXALLhA0480A17_c1	-	AT1G56190	-	-	-	-	-	-	-	-	-	-	-	-	-	-	-	-	-	-
seq586	BQ661894_AK358497_U35_23271	development_flowering	assembly_NCBI+HarvEST	cDNA_partial	Hv.25275	MLOC_71796.1	HORVU2Hr1G019910.1	seq586p	morex_contig_60510	-	AT5G24860	ATFPF1	ARABIDOPSIS FLOWERING PROMOTING FACTOR 1	FPF1	FLOWERING PROMOTING FACTOR 1	-	-	-	-	-	-	-	-	-	-	-	-	-	-
seq587	BU993749_U35_13055_MLOC_10709.1	development_flowering	assembly_NCBI+HarvEST+MLOC	cDNA_partial	Hv.14813	MLOC_10709.1	HORVU6Hr1G077070.5	-	morex_contig_1559636	-	AT1G27320	AHK3	histidine kinase 3	HK3	histidine kinase 3	-	-	-	-	-	-	-	-	-	-	-	-	-	-
seq588	BY847559_U35_27467_MLOC_78652.1	development_flowering	assembly_NCBI+HarvEST+MLOC	cDNA_partial	Hv.22473	MLOC_78652.1	HORVU3Hr1G033280.1	-	morex_contig_81307	-	-	-	-	-	-	-	-	-	-	-	-	-	-	-	-	-	-	-	-
seq589	CA011643_U35_10032_MLOC_15538.1	development_other	assembly_NCBI+HarvEST+MLOC	cDNA_partial	Hv.21961	MLOC_15538.1	HORVU6Hr1G075950.13	-	morex_contig_1570970	-	AT3G01180	AtSS2	starch synthase 2	SS2	starch synthase 2	-	-	-	-	-	-	-	-	-	-	-	-	-	-
seq590	CA014889	development_other	NCBI_UniGene	cDNA_partial	Hv.10083	-	n.d.	-	CA014889	-	AT3G04120	GAPC	GLYCERALDEHYDE-3-PHOSPHATE DEHYDROGENASE C SUBUNIT	GAPC-1	-	GAPC1	glyceraldehyde-3-phosphate dehydrogenase C subunit 1	-	-	-	-	-	-	-	-	-	-	-	-
seq591	CD057785_U35_22652	development_flowering	assembly_NCBI+HarvEST+MLOC	cDNA_partial	Hv.14175	-	n.d.	-	CD057785_U35_22652	-	AT1G78300	14-3-3OMEGA	14-3-3 PROTEIN G-BOX FACTOR14 OMEGA	GF14 OMEGA	-	GRF2	general regulatory factor 2	-	-	-	-	-	-	-	-	-	-	-	-
seq592	CK567364_U35_20072	development_other	assembly_NCBI+HarvEST+MLOC	cDNA_partial	Hv.13209	-	n.d.	-	CK567364_U35_20072	-	AT3G04120	GAPC	GLYCERALDEHYDE-3-PHOSPHATE DEHYDROGENASE C SUBUNIT	GAPC-1	-	GAPC1	glyceraldehyde-3-phosphate dehydrogenase C subunit 1	-	-	-	-	-	-	-	-	-	-	-	-
seq593	CK568007	development_flowering	NCBI_UniGene	cDNA_partial	Hv.16455	-	n.d.	-	CK568007	-	AT5G38480	GRF3	growth-regulating factor 3	RCI1	-	-	-	-	-	-	-	-	-	-	-	-	-	-	-
seq594	CK570014_U35_40218	development_flowering	assembly_NCBI+HarvEST+MLOC	cDNA_partial	Hv.13126	-	n.d.	-	CK570014_U35_40218	-	AT3G44110	ATJ	-	ATJ3	DNAJ homologue 3	J3	-	-	-	-	-	-	-	-	-	-	-	-	-
seq595	CV062523_MLOC_60891.1	development_flowering	assembly_NCBI+MLOC	cDNA_partial	Hv.2399	-	n.d.	-	morex_contig_44878	-	AT2G38880	ATHAP3	HEME ACTIVATOR PROTEIN (YEAST) HOMOLOG 3	ATNF-YB1	NUCLEAR FACTOR Y SUBUNIT B1	HAP3	HEME ACTIVATOR PROTEIN (YEAST) HOMOLOG 3	HAP3A	HEME ACTIVATOR PROTEIN (YEAST) HOMOLOG 3A	NF-YB1	nuclear factor Y, subunit B1	-	-	-	-	-	-	-	-
seq596	CX628283_U35_6277_MLOC_72899.1	development_flowering	assembly_NCBI+HarvEST+MLOC	cDNA_partial	Hv.9265	MLOC_72899.1	HORVU5Hr1G051500.2	-	HVVMRX83KhA0037K02_c1	-	AT3G02260	ASA1	ATP SULFURYLASE ARABIDOPSIS 1	BIG	BIG	CRM1	CORYMBOSA1	DOC1	DARK OVER-EXPRESSION OF CAB 1	LPR1	LOW PHOSPHATE-RESISTANT ROOT 1	TIR3	TRANSPORT INHIBITOR RESPONSE 3	UMB1	UMBRELLA 1	-	-	-	-
seq597	DN160552_U35_8660_MLOC_68243.1	development_flowering	assembly_NCBI+HarvEST+MLOC	cDNA_partial	Hv.14799	-	n.d.	-	HVVMRXALLhA0437L18_c6	-	AT1G64520	RPN12a	regulatory particle non-ATPase 12A	-	-	-	-	-	-	-	-	-	-	-	-	-	-	-	-
seq598	DN186465_U35_10172	development_flowering	assembly_NCBI+HarvEST+MLOC	cDNA_partial	Hv.15076	-	n.d.	-	DN186465_U35_10172	-	AT5G56030	AtHsp90.2	HEAT SHOCK PROTEIN 90.2	ERD8	EARLY-RESPONSIVE TO DEHYDRATION 8	HSP81-2	heat shock protein 81-2	HSP81.2	heat shock protein 81.2	HSP90.2	HEAT SHOCK PROTEIN 90.2	-	-	-	-	-	-	-	-
seq599	DN187633_U35_8420	development_flowering	assembly_NCBI+HarvEST+MLOC	cDNA_partial	Hv.14632	-	n.d.	-	DN187633_U35_8420	-	AT3G28730	ATHMG	high mobility group	HMG	high mobility group	NFD	NUCLEOSOME/CHROMATIN ASSEMBLY FACTOR D	SSRP1	-	-	-	-	-	-	-	-	-	-	-
seq600	EU545234	stress	NCBI_UniGene	cDNA_complete	Hv.4893	-	n.d.	-	morex_contig_120963	LSD1	AT4G20380	LSD1	LYSINE-SPECIFIC HISTONE DEMETHYLASE	-	-	-	-	-	-	-	-	-	-	-	-	-	-	-	-
seq601	EX586552_MLOC_10435.2	development_flowering	assembly_NCBI+HarvEST+MLOC	cDNA_partial	Hv.28842	MLOC_10435.2	HORVU5Hr1G010380.8	-	bowman_contig_125976	-	AT5G42400	ATXR7	ARABIDOPSIS TRITHORAX-RELATED7	SDG25	SET domain protein 25	-	-	-	-	-	-	-	-	-	-	-	-	-	-
seq602	EX588950_MLOC_30232.3	development_flowering	assembly_NCBI+HarvEST+MLOC	cDNA_partial	Hv.29119	MLOC_30232.3	HORVU4Hr1G084890.7	-	HVVMRXALLhB0080B01_c1	-	AT1G01040	ASU1	ABNORMAL SUSPENSOR 1	ATDCL1	DICER-LIKE 1	CAF	CARPEL FACTORY	DCL1	dicer-like 1	EMB60	EMBRYO DEFECTIVE 60	EMB76	EMBRYO DEFECTIVE 76	SIN1	SHORT INTEGUMENTS 1	SUS1	SUSPENSOR 1	-	-
seq603	EX593157_U35_11436_MLOC_14983.8	development_flowering	assembly_NCBI+HarvEST+MLOC	cDNA_partial	Hv.27656	MLOC_14983.8	HORVU4Hr1G080090.13	-	morex_contig_1569568	-	AT5G04240	ELF6	EARLY FLOWERING 6	-	-	-	-	-	-	-	-	-	-	-	-	-	-	-	-
seq604	EX599511_U35_28415_MLOC_39251.1	stress	assembly_NCBI+HarvEST+MLOC	cDNA_partial	Hv.28391	MLOC_39251.1	HORVU2Hr1G103330.2	-	morex_contig_2552758	-	AT1G06680	GTE7	global transcription factor group E7	OEE2	OXYGEN-EVOLVING ENHANCER PROTEIN 2	PSBP-1	photosystem II subunit P-1	PSII-P	PHOTOSYSTEM II SUBUNIT P	-	-	-	-	-	-	-	-	-	-
seq605	FD518650_U35_12886_MLOC_10304.3	development_flowering	assembly_NCBI+HarvEST+MLOC	cDNA_partial	Hv.4792	MLOC_10304.3	HORVU7Hr1G096240.11	-	bowman_contig_845169	-	AT1G79000	ATHAC1	ARABIDOPSIS HISTONE ACETYLTRANSFERASE OF THE CBP FAMILY 1	ATHPCAT2	ARABIDOPSIS THALIANA P300/CBP ACETYLTRANSFERASE-RELATED PROTEIN 2	HAC1	histone acetyltransferase of the CBP family 1	PCAT2	P300/CBP ACETYLTRANSFERASE-RELATED PROTEIN 2	-	-	-	-	-	-	-	-	-	-
seq606	FD518736_MLOC_66261.1	development_flowering	assembly_NCBI+MLOC	cDNA_partial	Hv.21085	-	n.d.	-	bowman_contig_67447	-	AT5G60410	ATSIZ1	-	SIZ1	-	-	-	-	-	-	-	-	-	-	-	-	-	-	-
seq607	FD518960_U35_43596_MLOC_12602.1	development_flowering	assembly_NCBI+HarvEST+MLOC	cDNA_partial	Hv.30237	MLOC_12602.1	HORVU6Hr1G077290.1	-	HVVMRX83KhA0080E20_c1	-	AT2G15790	CYP40	CYCLOPHILIN 40	SQN	SQUINT	-	-	-	-	-	-	-	-	-	-	-	-	-	-
seq608	FD519933_U35_8572_MLOC_65793.1	development_flowering	assembly_NCBI+HarvEST+MLOC	cDNA_partial	Hv.21993	-	n.d.	-	FD519933_U35_8572_MLOC_65793.1	-	AT2G21660	ATGRP7	GLYCINE RICH PROTEIN 7	CCR2	cold, circadian rhythm, and rna binding 2	GR-RBP7	GLYCINE-RICH RNA-BINDING PROTEIN 7	GRP7	GLYCINE-RICH RNA-BINDING PROTEIN 7	-	-	-	-	-	-	-	-	-	-
seq609	FD522772_MLOC_13131.1	development_flowering	NCBI_UniGene	cDNA_partial	Hv.29599	-	n.d.	-	barke_contig_1796311	-	AT3G54720	AMP1	ALTERED MERISTEM PROGRAM 1	COP2	CONSTITUTIVE MORPHOGENESIS 2	HPT	HAUPTLING	MFO1	Multifolia	PT	PRIMORDIA TIMING	-	-	-	-	-	-	-	-
seq610	FD528537_MLOC_52088.1	development_flowering	assembly_NCBI+HarvEST+MLOC	cDNA_partial	Hv.29651	MLOC_52088.1	HORVU1Hr1G073340.2	-	morex_contig_37278	-	AT2G38110	ATGPAT6	GLYCEROL-3-PHOSPHATE ACYLTRANSFERASE 6	GPAT6	glycerol-3-phosphate acyltransferase 6	-	-	-	-	-	-	-	-	-	-	-	-	-	-
seq611	FJ039903	development_other	NCBI_UniGene	cDNA_complete	Hv.4556	-	n.d.	-	bowman_contig_881907	DEP1	AT5G20635	AGG3	Arabidopsis G protein gamma subunit 3	-	-	-	-	-	-	-	-	-	-	-	-	-	-	-	-
seq612	FJ951828	development_flowering	NCBI_UniGene	cDNA_complete	Hv.13388	-	n.d.	-	morex_contig_274207	GCN5	AT3G54610	BGT	BIG TOP	GCN5	general control non-repressible 5	HAC3	-	HAG01	-	HAG1	histone acetyltransferase of the GNAT family 1	-	-	-	-	-	-	-	-
seq613	FN179372	development_other	NCBI_UniGene	cDNA_complete	Hv.959	MLOC_5173.1	HORVU1Hr1G091600.1	seq613p	HVVMRXALLhA0746K14_c1	AGPL1	AT1G27680	APL2	ADPGLC-PPase large subunit	-	-	-	-	-	-	-	-	-	-	-	-	-	-	-	-
seq614	FN179389	development_other	NCBI_UniGene	cDNA_partial	Hv.68	MLOC_55142.1	HORVU7Hr1G091250.3	-	FN179389	AMY1	AT4G25000	AMY1	alpha-amylase-like	ATAMY1	-	-	-	-	-	-	-	-	-	-	-	-	-	-	-
seq615	FN179390	development_other	NCBI_UniGene	cDNA_partial	Hv.26800	-	n.d.	-	HVVMRXALLhA0284L18_c1	AMY2	AT4G25000	AMY1	alpha-amylase-like	ATAMY1	-	-	-	-	-	-	-	-	-	-	-	-	-	-	-
seq616	FN179393	development_other	NCBI_UniGene	cDNA_partial	Hv.2064	-	n.d.	-	FN179393	BAM1	AT4G15210	AT-BETA-AMY	-	ATBETA-AMY	ARABIDOPSIS THALIANA BETA-AMYLASE	BAM5	beta-amylase 5	BMY1	-	RAM1	REDUCED BETA AMYLASE 1	-	-	-	-	-	-	-	-
seq617	FN179394	development_other	NCBI_UniGene	cDNA_partial	Hv.15185	MLOC_5168.1	n.d.	-	morex_contig_135953	BAM2	AT4G15210	AT-BETA-AMY	-	ATBETA-AMY	ARABIDOPSIS THALIANA BETA-AMYLASE	BAM5	beta-amylase 5	BMY1	-	RAM1	REDUCED BETA AMYLASE 1	-	-	-	-	-	-	-	-
seq618	FR819762	development_flowering	NCBI_UniGene	cDNA_partial	Hv.30238	MLOC_57215.1	HORVU3Hr1G090440.4	-	bowman_contig_62333	NAC012	AT2G17040	anac036	NAC domain containing protein 36	NAC036	NAC domain containing protein 36	-	-	-	-	-	-	-	-	-	-	-	-	-	-
seq619	GH223607_U35_45626	stress	assembly_NCBI+HarvEST+MLOC	cDNA_partial	Hv.31470	-	n.d.	-	GH223607_U35_45626	-	AT4G33010	AtGLDP1	glycine decarboxylase P-protein 1	GLDP1	glycine decarboxylase P-protein 1	-	-	-	-	-	-	-	-	-	-	-	-	-	-
seq620	GU722206	development_other	NCBI_UniGene	cDNA_complete	-	MLOC_62522.2	HORVU1Hr1G091450.3	-	morex_contig_46658	TRD	At4G36620	GATA19	GATA transcription factor 19	HANL2	hanaba taranu like 2	-	-	-	-	-	-	-	-	-	-	-	-	-	-
seq621	HM130525	development_flowering	NCBI_UniGene	cDNA_complete	Hv.23356	-	n.d.	-	HM130525	ODDSOC1	AT2G45660	AGL20	AGAMOUS-like 20	ATSOC1	SUPPRESSOR OF OVEREXPRESSION OF CO 1	SOC1	SUPPRESSOR OF OVEREXPRESSION OF CO 1	-	-	-	-	-	-	-	-	-	-	-	-
seq622	HM130526	development_flowering	NCBI_UniGene	cDNA_complete	Hv.7590	-	n.d.	-	HM130526	ODDSOC2	AT4G22950	AGL19	AGAMOUS-like 19	GL19	-	-	-	-	-	-	-	-	-	-	-	-	-	-	-
seq623	MLOC_11125	development_flowering	IBGSC_MLOC	cDNA_partial	Hv.21583	MLOC_11125.1	HORVU6Hr1G019190.5	-	morex_contig_1560436	-	AT1G79000	ATHAC1	ARABIDOPSIS HISTONE ACETYLTRANSFERASE OF THE CBP FAMILY 1	ATHPCAT2	ARABIDOPSIS THALIANA P300/CBP ACETYLTRANSFERASE-RELATED PROTEIN 2	HAC1	histone acetyltransferase of the CBP family 1	PCAT2	P300/CBP ACETYLTRANSFERASE-RELATED PROTEIN 2	-	-	-	-	-	-	-	-	-	-
seq624	MLOC_12681	development_flowering	IBGSC_MLOC	cDNA_partial	-	MLOC_12681.1	HORVU4Hr1G090660.1	-	bowman_contig_844060	-	AT2G46240	ATBAG6	ARABIDOPSIS THALIANA BCL-2-ASSOCIATED ATHANOGENE 6	BAG6	BCL-2-associated athanogene 6	-	-	-	-	-	-	-	-	-	-	-	-	-	-
seq625	MLOC_13032.1	development_flowering	NCBI_UniGene	intronless_partial	Hv.11642	MLOC_13032.1	HORVU2Hr1G048280.2	seq625p	barke_contig_373780	-	AT3G15270	SPL5	SQUAMOSA PROMOTER BINDING PROTEIN-LIKE 5	SPL5	squamosa promoter binding protein-like 5	-	-	-	-	-	-	-	-	-	-	-	-	-	-
seq626	MLOC_15152	development_flowering	IBGSC_MLOC	cDNA_partial	-	MLOC_15152.1	HORVU2Hr1G031690.1	-	morex_contig_1569988	-	AT1G72560	PSD	PAUSED	-	-	-	-	-	-	-	-	-	-	-	-	-	-	-	-
seq627	MLOC_37025	development_flowering	IBGSC_MLOC	cDNA_partial	-	MLOC_37025.2	HORVU7Hr1G078800.10	-	morex_contig_2547662	-	AT5G23150	HUA2	ENHANCER OF AG-4 2	-	-	-	-	-	-	-	-	-	-	-	-	-	-	-	-
seq628	MLOC_4391	development_flowering	IBGSC_MLOC	cDNA_partial	-	MLOC_4391.1	HORVU3Hr1G003740.3	-	barke_contig_267867	-	AT1G68480	JAG	JAGGED	-	-	-	-	-	-	-	-	-	-	-	-	-	-	-	-
seq629	MLOC_44581	development_flowering	IBGSC_MLOC	cDNA_partial	Hv.16581	MLOC_44581.2	HORVU3Hr1G061660.13	-	morex_contig_274987	-	AT5G44180	RLT2	RINGLET 2	-	-	-	-	-	-	-	-	-	-	-	-	-	-	-	-
seq630	MLOC_50966	development_flowering	IBGSC_MLOC	cDNA_partial	-	MLOC_50966.5	HORVU6Hr1G071950.13	-	morex_contig_367999	-	AT5G48250	COL10	zinc finger protein CONSTANS-LIKE 10	-	-	-	-	-	-	-	-	-	-	-	-	-	-	-	-
seq631	MLOC_52096	development_flowering	IBGSC_MLOC	cDNA_partial	Hv.15654	MLOC_52096.4	HORVU2Hr1G058940.3	-	morex_contig_37282	-	AT4G20910	CRM2	CORYMBOSA 2	HEN1	HUA ENHANCER 1	-	-	-	-	-	-	-	-	-	-	-	-	-	-
seq632	MLOC_52767	development_other	IBGSC_MLOC	cDNA_partial	Hv.480	MLOC_52767.2	HORVU2Hr1G010440.5	-	morex_contig_37778	-	AT1G36160	ACC1	acetyl-CoA carboxylase 1	AT-ACC1	-	EMB22	EMBRYO DEFECTIVE 22	GK	GURKE	GSD1	GLOSSYHEAD 1	PAS3	PASTICCINO 3	-	-	-	-	-	-
seq633	MLOC_54546	development_flowering	IBGSC_MLOC	cDNA_partial	-	MLOC_54546.1	HORVU6Hr1G076430.4	-	HVVMRXALLrA0630C01_c1	-	AT1G79280	AtTPR	TRANSLOCATED PROMOTER REGION	NUA	nuclear pore anchor	-	-	-	-	-	-	-	-	-	-	-	-	-	-
seq634	MLOC_56598	development_flowering	IBGSC_MLOC	cDNA_partial	-	MLOC_56598.1	n.d.	-	morex_contig_40979	-	-	-	-	-	-	-	-	-	-	-	-	-	-	-	-	-	-	-	-
seq635	MLOC_56800.2	development_other	NCBI_UniGene	cDNA_partial	Hv.22830	MLOC_56800.2	HORVU0Hr1G022810.3	seq635p	morex_contig_41160	-	AT5G03650	SBE2.2	starch branching enzyme 2.2	-	-	-	-	-	-	-	-	-	-	-	-	-	-	-	-
seq636	MLOC_57109	development_flowering	IBGSC_MLOC	cDNA_partial	Hv.13928	MLOC_57109.1	HORVU4Hr1G083440.3	-	morex_contig_41432	-	AT5G04240	ELF6	EARLY FLOWERING 6	-	-	-	-	-	-	-	-	-	-	-	-	-	-	-	-
seq637	MLOC_58115	development_flowering	IBGSC_MLOC	cDNA_partial	-	MLOC_58115.2	HORVU5Hr1G069620.26	-	morex_contig_42363	-	AT4G24560	UBP16	ubiquitin-specific protease 16	-	-	-	-	-	-	-	-	-	-	-	-	-	-	-	-
seq638	MLOC_59895	development_flowering	IBGSC_MLOC	cDNA_partial	-	MLOC_59895.3	HORVU5Hr1G053470.18	-	morex_contig_44015	-	AT5G55390	EDM2	ENHANCED DOWNY MILDEW 2	-	-	-	-	-	-	-	-	-	-	-	-	-	-	-	-
seq639	MLOC_59959	development_flowering	IBGSC_MLOC	cDNA_partial	-	MLOC_59959.3	HORVU4Hr1G048700.1	-	bowman_contig_64620	-	AT2G47890	COL13	CONSTANS-LIKE 13	-	-	-	-	-	-	-	-	-	-	-	-	-	-	-	-
seq640	MLOC_60874	development_flowering	IBGSC_MLOC	cDNA_partial	-	MLOC_60874.1	HORVU5Hr1G117860.5	seq640p	morex_contig_448717	-	AT3G48430	-	-	-	-	-	-	-	-	-	-	-	-	-	-	-	-	-	-
seq641	MLOC_60897	development_flowering	IBGSC_MLOC	cDNA_partial	-	MLOC_60897.1	HORVU6Hr1G060770.1	-	morex_contig_44882	-	AT2G45190	AFO	ABNORMAL FLORAL ORGANS	FIL	FILAMENTOUS FLOWER	YAB1	YABBY1	-	-	-	-	-	-	-	-	-	-	-	-
seq642	MLOC_63002	development_flowering	IBGSC_MLOC	cDNA_partial	-	MLOC_63002.1	n.d.	-	morex_contig_47182	-	AT1G08260	ABO4	ABA OVERLY SENSITIVE 4	EMB142	EMBRYO DEFECTIVE 142	EMB2284	EMBRYO DEFECTIVE 2284	EMB529	EMBRYO DEFECTIVE 529	ESD7	EARLY IN SHORT DAYS 7	POL2A	-	TIL1	TILTED 1	-	-	-	-
seq643	MLOC_64018	development_flowering	IBGSC_MLOC	cDNA_partial	Hv.32461	MLOC_64018.1	HORVU3Hr1G057780.1	-	morex_contig_48277	-	AT1G26260	CIB5	cryptochrome-interacting basic-helix-loop-helix 5	-	-	-	-	-	-	-	-	-	-	-	-	-	-	-	-
seq644	MLOC_65101	development_flowering	IBGSC_MLOC	cDNA_partial	-	MLOC_65101.1	HORVU4Hr1G051290.1	-	bowman_contig_844917	-	AT1G69490	ANAC029	Arabidopsis NAC domain containing protein 29	ATNAP	NAC-LIKE, ACTIVATED BY AP3/PI	NAP	NAC-like, activated by AP3/PI	-	-	-	-	-	-	-	-	-	-	-	-
seq645	MLOC_65340	development_flowering	IBGSC_MLOC	cDNA_partial	-	MLOC_65340.2	HORVU5Hr1G089010.6	-	morex_contig_50055	-	AT2G03070	MED8	mediator subunit 8	-	-	-	-	-	-	-	-	-	-	-	-	-	-	-	-
seq646	MLOC_67718	development_flowering	IBGSC_MLOC	cDNA_partial	-	MLOC_67718.1	HORVU6Hr1G054820.1	-	morex_contig_53505	-	AT1G65380	AtRLP10	Receptor Like Protein 10	CLV2	clavata 2	-	-	-	-	-	-	-	-	-	-	-	-	-	-
seq647	MLOC_67881	development_flowering	IBGSC_MLOC	cDNA_partial	-	MLOC_67881.2	HORVU1Hr1G039150.5	-	morex_contig_53826	-	AT1G04500	none	CCT motif-containing protein	-	-	-	-	-	-	-	-	-	-	-	-	-	-	-	-
seq648	MLOC_68772	development_flowering	IBGSC_MLOC	cDNA_partial	-	MLOC_68772.1	HORVU3Hr1G055260.2	-	bowman_contig_851563	-	AT4G01060	CPL3	CAPRICE-like MYB3	ETC3	ENHANCER OF TRY AND CPC 3	-	-	-	-	-	-	-	-	-	-	-	-	-	-
seq649	MLOC_69295	development_flowering	IBGSC_MLOC	cDNA_partial	-	MLOC_69295.2	HORVU5Hr1G047730.1	-	HVVMRXALLhA0335I17_c1	-	AT2G40300	ATFER4	ferritin 4	FER4	ferritin 4	-	-	-	-	-	-	-	-	-	-	-	-	-	-
seq650	MLOC_70556	development_flowering	IBGSC_MLOC	cDNA_partial	Hv.19250	MLOC_70556.2	HORVU6Hr1G075720.4	-	bowman_contig_11692	-	AT1G26830	ATCUL3	cullin 3	ATCUL3A	cullin 3A	CUL3	cullin 3	CUL3A	cullin 3A	-	-	-	-	-	-	-	-	-	-
seq651	MLOC_72276	development_flowering	IBGSC_MLOC	cDNA_partial	Hv.18972	MLOC_72276.1	n.d.	-	morex_contig_61358	-	AT3G49600	UBP26	UBIQUITIN-SPECIFIC PROTEASE 26	ATUBP26	-	SUP32	-	UBP26	ubiquitin-specific protease 26	-	-	-	-	-	-	-	-	-	-
seq652	MLOC_73626	development_flowering	IBGSC_MLOC	cDNA_partial	-	MLOC_73626.1	HORVU2Hr1G117380.1	-	morex_contig_64060	-	AT1G49720	ABF1	abscisic acid responsive element-binding factor 1	-	-	-	-	-	-	-	-	-	-	-	-	-	-	-	-
seq653	MLOC_74502	development_flowering	Harvest35_UniGene	cDNA_partial	-	-	n.d.	-	morex_contig_65994	-	-	-	-	-	-	-	-	-	-	-	-	-	-	-	-	-	-	-	-
seq654	MLOC_76265	development_flowering	IBGSC_MLOC	cDNA_partial	-	MLOC_76265.1	n.d.	seq654p	bowman_contig_196858	-	AT3G12810	PIE	PHOTOPERIOD-INDEPENDENT EARLY FLOWERING 1	chr13	-	PIE1	PHOTOPERIOD-INDEPENDENT EARLY FLOWERING 1	SRCAP	-	-	-	-	-	-	-	-	-	-	-
seq655	MLOC_7772	development_flowering	IBGSC_MLOC	cDNA_partial	-	MLOC_7772.1	HORVU5Hr1G049190.2	-	bowman_contig_291378	-	AT2G28610	PRS	PRESSED FLOWER	PRS1	PRESSED FLOWER 1	WOX3	WUSCHEL RELATED HOMEOBOX 3	-	-	-	-	-	-	-	-	-	-	-	-
seq656	MLOC_9998	development_flowering	IBGSC_MLOC	cDNA_partial	-	MLOC_9998.3	HORVU5Hr1G063640.1	-	barke_contig_270143	-	AT5G41380	none	CCT motif-containing protein	-	-	-	-	-	-	-	-	-	-	-	-	-	-	-	-
seq657	U35_1114	development_other	Harvest35_UniGene	cDNA_partial	Hv.6080	MLOC_12760.1	HORVU5Hr1G120230.3	-	morex_contig_1564041	-	AT2G44060	-	-	-	-	-	-	-	-	-	-	-	-	-	-	-	-	-	-
seq658	U35_1243	development_other	Harvest35_UniGene	cDNA_partial	-	-	n.d.	-	morex_contig_140726	-	-	-	-	-	-	-	-	-	-	-	-	-	-	-	-	-	-	-	-
seq659	U35_14382	development_flowering	Harvest35_UniGene	cDNA_complete	Hv.19399	MLOC_69312.2	HORVU4Hr1G007370.1	seq659p	HVVMRXALLeA0090F17_c5	-	AT5G38480	GRF3	growth-regulating factor 3	RCI1	-	-	-	-	-	-	-	-	-	-	-	-	-	-	-
seq660	U35_14383	development_flowering	Harvest35_UniGene	cDNA_complete	Hv.22591	MLOC_53619.2	HORVU4Hr1G043300.1	-	HVVMRX83KhA0038O15_c7	-	AT3G02520	GF14 NU	-	-	-	-	-	-	-	-	-	-	-	-	-	-	-	-	-
seq661	U35_16193	development_flowering	Harvest35_UniGene	cDNA_complete	Hv.18118	MLOC_7940.1	n.d.	-	U35_16193	-	AT1G25560	EDF1	ETHYLENE RESPONSE DNA BINDING FACTOR 1	TEM1	TEMPRANILLO 1	-	-	-	-	-	-	-	-	-	-	-	-	-	-
seq662	U35_17379_AK353703	development_flowering	assembly_NCBI+HarvEST+MLOC	cDNA_complete	Hv.20522	MLOC_69040.3	HORVU4Hr1G053740.8	seq662p	HVVMRXALLeA0184I12_c1	-	AT4G02020	EZA1	-	SDG10	SET DOMAIN-CONTAINING PROTEIN 10	SWN	SWINGER	-	-	-	-	-	-	-	-	-	-	-	-
seq663	U35_18770	development_other	Harvest35_UniGene	cDNA_partial	-	-	n.d.	seq663p	HVVMRXALLhA0044F04_c4	-	-	-	-	-	-	-	-	-	-	-	-	-	-	-	-	-	-	-	-
seq664	U35_1903	development_other	Harvest35_UniGene	cDNA_partial	-	MLOC_5174.1	HORVU3Hr1G030650.1	-	bowman_contig_65597	-	-	-	-	-	-	-	-	-	-	-	-	-	-	-	-	-	-	-	-
seq665	U35_3234	development_flowering	Harvest35_UniGene	cDNA_complete	Hv.4964	MLOC_70973.1	HORVU2Hr1G085730.7	-	barke_contig_371164	-	AT5G16260	ELF9	EARLY FLOWERING 9	-	-	-	-	-	-	-	-	-	-	-	-	-	-	-	-
seq667	X79466	development_flowering	NCBI_nr	cDNA_complete	Hv.23460	MLOC_13519.1	HORVU4Hr1G080820.2	seq667p	morex_contig_1565866	-	AT3G15670	-	-	-	-	-	-	-	-	-	-	-	-	-	-	-	-	-	-
seq668	X93170_U35_14384_MLOC_61457.1	development_flowering	assembly_NCBI+HarvEST+MLOC	cDNA_partial	Hv.22	MLOC_61457.1	HORVU3Hr1G010530.2	-	X93170_U35_14384_MLOC_61457.1	-	AT5G38480	GRF3	growth-regulating factor 3	RCI1	-	-	-	-	-	-	-	-	-	-	-	-	-	-	-
seq669	Y11276	development_other	NCBI_UniGene	cDNA_partial	Hv.69	MLOC_56170.1	HORVU7Hr1G091240.1	-	HVVMRXALLhA0332A16_c1	AMY	AT4G25000	AMY1	alpha-amylase-like	ATAMY1	-	-	-	-	-	-	-	-	-	-	-	-	-	-	-
seq670	Y11277	development_other	NCBI_UniGene	cDNA_partial	Hv.70	-	n.d.	-	HVVMRXALLhA0261M10_c2	AMY	AT4G25000	AMY1	alpha-amylase-like	ATAMY1	-	-	-	-	-	-	-	-	-	-	-	-	-	-	-
seq671	Y14200	development_flowering	NCBI_UniGene	cDNA_partial	Hv.23174	MLOC_56778.1	HORVU2Hr1G080630.1	seq671p	morex_contig_41142	14-3-3C	AT3G02520	GF14 NU	-	-	-	-	-	-	-	-	-	-	-	-	-	-	-	-	-
* - only shown for the promoters that were added separately
** - extracted from NCBI Genbank

## Sheet: Table_S3
Table S3 Gene ontology (GO) terms of selected Arabidopsis genes.
Gene ontology ID	Gene ontology term	Number of Arabidopsis genes TAIR10
GO:0009649	entrainment of circadian clock	65
GO:0007623	circadian rhythm	55
GO:0010582	floral meristem determinacy	29
GO:0043153	entrainment of circadian clock by photoperiod	26
GO:0048573	photoperiodism, flowering	25
GO:0009908	flower development	13
GO:0048283	indeterminate inflorescence morphogenesis	13
GO:0042753	positive regulation of circadian rhythm	12
GO:0042754	negative regulation of circadian rhythm	11
GO:0048444	floral organ morphogenesis	10
GO:0048438	floral whorl development	8
GO:0048577	negative regulation of short-day photoperiodism, flowering	8
GO:0048497	maintenance of floral organ identity	5
GO:0032922	circadian regulation of gene expression	4
GO:0010077	maintenance of inflorescence meristem identity	4
GO:0010229	inflorescence development	4
GO:0048439	flower morphogenesis	3
GO:0048574	long-day photoperiodism, flowering	3
GO:0009911	positive regulation of flower development	2
GO:0048281	inflorescence morphogenesis	2
GO:0042752	regulation of circadian rhythm	1
GO:0009909	regulation of flower development	1
GO:0009910	negative regulation of flower development	1
GO:0010076	maintenance of floral meristem identity	1
GO:0010081	regulation of inflorescence meristem growth	1
GO:0048437	floral organ development	1
GO:0048457	floral whorl morphogenesis	1
GO:0048578	positive regulation of long-day photoperiodism, flowering	1
GO:0048579	negative regulation of long-day photoperiodism, flowering	1
GO:0010378	temperature compensation of the circadian clock	0
GO:0010093	specification of floral organ identity	0
GO:0010228	vegetative to reproductive phase transition of meristem	0
GO:0048510	regulation of timing of transition from vegetative to reproductive phase	0
GO:0048575	short-day photoperiodism, flowering	0
GO:0048586	regulation of long-day photoperiodism, flowering	0
GO:0048587	regulation of short-day photoperiodism, flowering	0
GO:2000028	regulation of photoperiodism, flowering	0

## Sheet: Table_S4
Table S4 Composition of the mapping reference.
Reference ID	Selection	Capture target ID
AB478738	selected_targets_main	seq1
AF490473	selected_targets_main	seq10
morex_contig_1572260_RC	selected_targets_main	seq104
morex_contig_244138_RC	selected_targets_main	seq106
morex_contig_2550522_RC	selected_targets_main	seq107
AF490474	selected_targets_main	seq11
morex_contig_40001_RC	selected_targets_main	seq112
morex_contig_41351_RC	selected_targets_main	seq113
morex_contig_42778_RC	selected_targets_main	seq114
morex_contig_43486_RC	selected_targets_main	seq115
morex_contig_48126_RC	selected_targets_main	seq116
morex_contig_48260_RC	selected_targets_main	seq117
morex_contig_48659_RC	selected_targets_main	seq118
morex_contig_58354_RC	selected_targets_main	seq12
morex_contig_60119_RC	selected_targets_main	seq121
morex_contig_60411_RC	selected_targets_main	seq122
morex_contig_60777_RC	selected_targets_main	seq123
AB063178	selected_targets_main	seq124
morex_contig_48487	selected_targets_main	seq125
AB088206	selected_targets_main	seq126
AF064561	selected_targets_main	seq127
morex_contig_49158_RC	selected_targets_main	seq128
morex_contig_41650_RC	selected_targets_main	seq129
AJ249143	selected_targets_main	seq130
AJ249147	selected_targets_main	seq131
AK248238	selected_targets_main	seq133
AK248246	selected_targets_main	seq134
AK248677	selected_targets_main	seq135
AK248684	selected_targets_main	seq136
morex_contig_54219_RCmod	selected_targets_main	seq137
morex_contig_1583826_RC	selected_targets_main	seq138
morex_contig_46394_RC	selected_targets_main	seq139
AK249013	selected_targets_main	seq140
morex_contig_43373	selected_targets_main	seq142
morex_contig_275150	selected_targets_main	seq143
morex_contig_53419	selected_targets_main	seq144
morex_contig_42927	selected_targets_main	seq145
bowman_contig_1992164	selected_targets_main	seq146
morex_contig_202661_RC	selected_targets_main	seq147
morex_contig_45974	selected_targets_main	seq148
morex_contig_49566	selected_targets_main	seq149
morex_contig_1565670	selected_targets_main	seq15
morex_contig_134591_RC	selected_targets_main	seq150
AK250075	selected_targets_main	seq151
AK250218	selected_targets_main	seq152
AK250398	selected_targets_main	seq153
morex_contig_114046_RC	selected_targets_main	seq154
AK250506	selected_targets_main	seq155
AK250647	selected_targets_main	seq157
AK250658	selected_targets_main	seq158
AK250812	selected_targets_main	seq159
AK250901	selected_targets_main	seq160
morex_contig_71104_RC	selected_targets_main	seq162
morex_contig_44548	selected_targets_main	seq163
morex_contig_1580795	selected_targets_main	seq164
AK251264	selected_targets_main	seq165
morex_contig_61179	selected_targets_main	seq166
AK251488	selected_targets_main	seq167
morex_contig_1564529	selected_targets_main	seq168
AK251516	selected_targets_main	seq169
morex_contig_84209_RC	selected_targets_main	seq17
morex_contig_53232	selected_targets_main	seq170
morex_contig_442040	selected_targets_main	seq171
morex_contig_72398	selected_targets_main	seq172
HVVMRXALLhA0362M12_c5_RC	selected_targets_main	seq173
morex_contig_244168_RC	selected_targets_main	seq174
morex_contig_40927_RC	selected_targets_main	seq175
AK252401	selected_targets_main	seq176
morex_contig_1560516	selected_targets_main	seq177
morex_contig_135610_RC	selected_targets_main	seq178
morex_contig_136896_RC	selected_targets_main	seq179
AK252681	selected_targets_main	seq181
AK252722_U35_16398	selected_targets_main	seq183
AK253094	selected_targets_main	seq185
morex_contig_45996	selected_targets_main	seq186
AK353571	selected_targets_main	seq187
morex_contig_83448_RC	selected_targets_main	seq188
morex_contig_53964_RC	selected_targets_main	seq189
AK377161	selected_targets_main	seq19
morex_contig_88056_RC	selected_targets_main	seq191
AK353826	selected_targets_main	seq192
AK354063	selected_targets_main	seq194
AK354101	selected_targets_main	seq196
bowman_contig_15343_RC	selected_targets_main	seq197
morex_contig_60496	selected_targets_main	seq198
morex_contig_135462	selected_targets_main	seq199
AB592331	selected_targets_main	seq2
AP009567_RC	selected_targets_main	seq20
morex_contig_41102_RC	selected_targets_main	seq200
AK354434	selected_targets_main	seq201
morex_contig_53730	selected_targets_main	seq202
AK354669	selected_targets_main	seq203
AK355002	selected_targets_main	seq205
AK355424	selected_targets_main	seq206
AK355447	selected_targets_main	seq207
AK355585	selected_targets_main	seq208
AK355678	selected_targets_main	seq209
AY008692	selected_targets_main	seq21
AK355694	selected_targets_main	seq210
morex_contig_56322_RC	selected_targets_main	seq211
bowman_contig_64955	selected_targets_main	seq212
AK355935	selected_targets_main	seq213
AK355971	selected_targets_main	seq214
AK356016	selected_targets_main	seq215
AK356047	selected_targets_main	seq216
morex_contig_1566169	selected_targets_main	seq217
AK356323	selected_targets_main	seq218
AK356327	selected_targets_main	seq219
AY082958	selected_targets_main	seq22
morex_contig_135991_RC	selected_targets_main	seq220
AK356525	selected_targets_main	seq221
morex_contig_46313_RC	selected_targets_main	seq222
AK356695	selected_targets_main	seq224
AK357056	selected_targets_main	seq226
morex_contig_115080_RC	selected_targets_main	seq227
morex_contig_49437	selected_targets_main	seq228
AK357081	selected_targets_main	seq229
AY082964	selected_targets_main	seq23
bowman_contig_12278_RC	selected_targets_main	seq231
morex_contig_159925_RC	selected_targets_main	seq232
AK357393	selected_targets_main	seq233
AK357417	selected_targets_main	seq234
morex_contig_2548416	selected_targets_main	seq235
morex_contig_37730	selected_targets_main	seq236
AK357603	selected_targets_main	seq237
morex_contig_68650_RC	selected_targets_main	seq238
morex_contig_136870_RC	selected_targets_main	seq239
AY644090	selected_targets_main	seq24
morex_contig_44808	selected_targets_main	seq240
HVVMRXALLhA0790N05_c3_RC	selected_targets_main	seq241
morex_contig_7095	selected_targets_main	seq242
AK358040	selected_targets_main	seq244
HVVMRXALLeA0100P16_c1_RC	selected_targets_main	seq245
morex_contig_37165	selected_targets_main	seq246
AK358370	selected_targets_main	seq247
AK358516	selected_targets_main	seq248
AK358592	selected_targets_main	seq249
AY687931	selected_targets_main	seq25
AK358700	selected_targets_main	seq250
AK358742	selected_targets_main	seq251
AK358763	selected_targets_main	seq252
morex_contig_158556_RC	selected_targets_main	seq253
AK359003	selected_targets_main	seq254
morex_contig_1562587_RC	selected_targets_main	seq255
morex_contig_45509_RC	selected_targets_main	seq256
morex_contig_47770	selected_targets_main	seq257
morex_contig_61567	selected_targets_main	seq259
AY740524	selected_targets_main	seq26
AK359426	selected_targets_main	seq260
AK359567	selected_targets_main	seq261
morex_contig_136422_RC	selected_targets_main	seq262
morex_contig_48536_RC	selected_targets_main	seq263
AK359655	selected_targets_main	seq264
morex_contig_55019	selected_targets_main	seq265
AK359790	selected_targets_main	seq267
morex_contig_122474	selected_targets_main	seq268
AY750993	selected_targets_main	seq27
bowman_contig_77397_RC	selected_targets_main	seq270
morex_contig_58316	selected_targets_main	seq271
AK360611	selected_targets_main	seq273
bowman_contig_16180_RC	selected_targets_main	seq275
morex_contig_58585_RC	selected_targets_main	seq276
barke_contig_298691	selected_targets_main	seq277
morex_contig_1558911_RC	selected_targets_main	seq278
AK361118	selected_targets_main	seq279
AY970701	selected_targets_main	seq28
morex_contig_474355	selected_targets_main	seq281
AK361360	selected_targets_main	seq282
AK361439	selected_targets_main	seq284
morex_contig_44366_RC	selected_targets_main	seq285
morex_contig_271159_RC	selected_targets_main	seq286
morex_contig_138463_RC	selected_targets_main	seq287
AK361755	selected_targets_main	seq289
barke_contig_2826737	selected_targets_main	seq29
AK361801	selected_targets_main	seq291
morex_contig_52670	selected_targets_main	seq292
morex_contig_40951	selected_targets_main	seq294
AK362102	selected_targets_main	seq295
morex_contig_50974_RC	selected_targets_main	seq296
AK362289	selected_targets_main	seq297
morex_contig_44560_RC	selected_targets_main	seq298
AK362410	selected_targets_main	seq299
AB678347	selected_targets_main	seq3
bowman_contig_10723	selected_targets_main	seq30
AK362443	selected_targets_main	seq300
AK362526	selected_targets_main	seq301
morex_contig_51079	selected_targets_main	seq302
morex_contig_38698	selected_targets_main	seq303
AK362649	selected_targets_main	seq304
morex_contig_40562	selected_targets_main	seq306
morex_contig_367934	selected_targets_main	seq307
bowman_contig_15270	selected_targets_main	seq309
bowman_contig_11091_RC	selected_targets_main	seq31
HVVMRX83KhA0181D24_c10_RC	selected_targets_main	seq310
AK362848	selected_targets_main	seq311
AK363115	selected_targets_main	seq312
morex_contig_135519	selected_targets_main	seq313
morex_contig_6070	selected_targets_main	seq314
AK363300	selected_targets_main	seq315
bowman_contig_192556_RC	selected_targets_main	seq317
AK363330	selected_targets_main	seq318
morex_contig_67207_RC	selected_targets_main	seq319
morex_contig_2546639_RC	selected_targets_main	seq32
AK363454	selected_targets_main	seq320
AK363493	selected_targets_main	seq321
morex_contig_132235_RC	selected_targets_main	seq322
barke_contig_67387	selected_targets_main	seq323
HVVMRXALLhC0120A01_c1_RC	selected_targets_main	seq324
AK363539	selected_targets_main	seq325
AK363553_RC	selected_targets_main	seq326
morex_contig_137153_RC	selected_targets_main	seq327
morex_contig_158755_RC	selected_targets_main	seq329
morex_contig_56531	selected_targets_main	seq33
morex_contig_9124_RC	selected_targets_main	seq330
AK364000	selected_targets_main	seq331
morex_contig_135949_RC	selected_targets_main	seq332
morex_contig_53620_RC	selected_targets_main	seq333
morex_contig_38448	selected_targets_main	seq334
morex_contig_1560248	selected_targets_main	seq335
AK364112	selected_targets_main	seq336
morex_contig_40563_RC	selected_targets_main	seq338
HVVMRX83KhA0062P11_c1_RC	selected_targets_main	seq339
morex_contig_38686	selected_targets_main	seq34
AK364247	selected_targets_main	seq340
AK364385	selected_targets_main	seq341
AK364492	selected_targets_main	seq342
morex_contig_159238	selected_targets_main	seq343
bowman_contig_243528	selected_targets_main	seq344
AK365037	selected_targets_main	seq346
AK365092	selected_targets_main	seq347
AK365103	selected_targets_main	seq348
morex_contig_244420	selected_targets_main	seq349
morex_contig_1567741	selected_targets_main	seq35
AK365238	selected_targets_main	seq351
AK365283	selected_targets_main	seq352
morex_contig_51348_RC	selected_targets_main	seq354
morex_contig_43925_RC	selected_targets_main	seq355
bowman_contig_1982162_RC	selected_targets_main	seq356
morex_contig_37290_RC	selected_targets_main	seq357
morex_contig_1566622_RC	selected_targets_main	seq359
morex_contig_6163	selected_targets_main	seq36
morex_contig_1559000_RC	selected_targets_main	seq360
AK366091	selected_targets_main	seq362
AK366098	selected_targets_main	seq363
morex_contig_58983	selected_targets_main	seq364
morex_contig_1561802_RC	selected_targets_main	seq365
AK366345	selected_targets_main	seq366
AK366373	selected_targets_main	seq367
morex_contig_2549619	selected_targets_main	seq368
morex_contig_1560606_RC	selected_targets_main	seq369
bowman_contig_1984267_RC	selected_targets_main	seq37
morex_contig_58143_RCmod	selected_targets_main	seq370
AK366601	selected_targets_main	seq371
morex_contig_155657_RC	selected_targets_main	seq372
morex_contig_1558090_RC	selected_targets_main	seq373
AK366858	selected_targets_main	seq374
AK367092	selected_targets_main	seq376
morex_contig_50132	selected_targets_main	seq377
morex_contig_2550116	selected_targets_main	seq378
morex_contig_161307	selected_targets_main	seq379
morex_contig_51744_RC	selected_targets_main	seq38
morex_contig_48562_RC	selected_targets_main	seq380
AK367302	selected_targets_main	seq381
AK367326	selected_targets_main	seq382
AK367406_MLOC_18099.1_PR	selected_targets_main	seq383
morex_contig_44506_RC	selected_targets_main	seq384
AK367958	selected_targets_main	seq387
AK367963	selected_targets_main	seq388
AK368005	selected_targets_main	seq389
morex_contig_1561605	selected_targets_main	seq39
morex_contig_243551	selected_targets_main	seq390
AK368009	selected_targets_main	seq391
AK368116	selected_targets_main	seq392
morex_contig_51474	selected_targets_main	seq393
AK368160	selected_targets_main	seq394
morex_contig_271787	selected_targets_main	seq395
AK368355	selected_targets_main	seq396
morex_contig_2546965_RC	selected_targets_main	seq397
AK368520	selected_targets_main	seq398
morex_contig_276408	selected_targets_main	seq399
AF234163	selected_targets_main	seq4
morex_contig_42002_RC	selected_targets_main	seq40
morex_contig_1560804	selected_targets_main	seq400
morex_contig_77180	selected_targets_main	seq401
AK368785	selected_targets_main	seq402
morex_contig_48165_RC	selected_targets_main	seq403
bowman_contig_928173	selected_targets_main	seq404
morex_contig_101983_RC	selected_targets_main	seq405
bowman_contig_847295_RC	selected_targets_main	seq406
AK369102	selected_targets_main	seq407
HVVMRX83KhA0061F16_c4_RC	selected_targets_main	seq408
morex_contig_45399	selected_targets_main	seq409
morex_contig_51060_RC	selected_targets_main	seq41
AK369222	selected_targets_main	seq410
AK369282	selected_targets_main	seq411
AK369412	selected_targets_main	seq412
morex_contig_36889_RC	selected_targets_main	seq414
AK369681	selected_targets_main	seq415
morex_contig_453346_RC	selected_targets_main	seq416
AK369823	selected_targets_main	seq417
AK369909	selected_targets_main	seq418
morex_contig_39880_RC	selected_targets_main	seq419
morex_contig_41887_RC	selected_targets_main	seq42
AK370055	selected_targets_main	seq420
AK370161	selected_targets_main	seq421
morex_contig_1567387_RC	selected_targets_main	seq422
morex_contig_1559549_RC	selected_targets_main	seq424
morex_contig_46527_RC	selected_targets_main	seq425
AK370596	selected_targets_main	seq426
AK370656	selected_targets_main	seq427
AK370672	selected_targets_main	seq428
HVVMRXALLhA0280G12_c2_RC	selected_targets_main	seq429
barke_contig_56483	selected_targets_main	seq430
morex_contig_7108	selected_targets_main	seq431
AK371038	selected_targets_main	seq432
AK371055	selected_targets_main	seq433
morex_contig_136756	selected_targets_main	seq434
morex_contig_46211_RC	selected_targets_main	seq435
AK371248_RC	selected_targets_main	seq436
morex_contig_51739	selected_targets_main	seq437
AK371433	selected_targets_main	seq439
bowman_contig_849794_RC	selected_targets_main	seq44
AK371504	selected_targets_main	seq440
morex_contig_2546961	selected_targets_main	seq441
bowman_contig_142733	selected_targets_main	seq442
AK371674	selected_targets_main	seq443
bowman_contig_67171_RC	selected_targets_main	seq444
morex_contig_1575431_RC	selected_targets_main	seq445
AK371941	selected_targets_main	seq446
AK371953	selected_targets_main	seq447
AK372017	selected_targets_main	seq448
morex_contig_41989	selected_targets_main	seq45
barke_contig_268048	selected_targets_main	seq450
AK372127	selected_targets_main	seq451
AK372133	selected_targets_main	seq452
AK372295	selected_targets_main	seq453
AK372405	selected_targets_main	seq454
AK372518	selected_targets_main	seq455
morex_contig_244364_RC	selected_targets_main	seq456
morex_contig_1563554_RCmod	selected_targets_main	seq457
AK372654	selected_targets_main	seq458
morex_contig_49337_RC	selected_targets_main	seq459
morex_contig_140442	selected_targets_main	seq46
morex_contig_45584_RC	selected_targets_main	seq460
morex_contig_158041	selected_targets_main	seq461
AK372811	selected_targets_main	seq462
morex_contig_1562701_RC	selected_targets_main	seq463
AK372830	selected_targets_main	seq464
AK372832	selected_targets_main	seq465
AK373114	selected_targets_main	seq466
AK373161	selected_targets_main	seq468
AK373181	selected_targets_main	seq469
morex_contig_1567271_RC	selected_targets_main	seq47
AK373259	selected_targets_main	seq470
AK373369	selected_targets_main	seq471
morex_contig_38927_RC	selected_targets_main	seq472
AK373425	selected_targets_main	seq473
AK373426	selected_targets_main	seq474
AK373434	selected_targets_main	seq475
morex_contig_40574_RC	selected_targets_main	seq476
AK373558	selected_targets_main	seq477
HVVMRX83KhA0070N18_c4_RC	selected_targets_main	seq478
AK373704	selected_targets_main	seq479
morex_contig_58945	selected_targets_main	seq48
AK373820	selected_targets_main	seq480
AK373915	selected_targets_main	seq481
AK373919	selected_targets_main	seq482
AK373991	selected_targets_main	seq484
morex_contig_1565444	selected_targets_main	seq485
AK374097	selected_targets_main	seq486
AK374173	selected_targets_main	seq487
morex_contig_133117_RC	selected_targets_main	seq489
DQ100327	selected_targets_main	seq49
AK374393	selected_targets_main	seq490
AK374412_U35_17264_MLOC_37244.1	selected_targets_main	seq491
AK374424	selected_targets_main	seq492
AK374546	selected_targets_main	seq493
AK374819	selected_targets_main	seq494
AK374835	selected_targets_main	seq495
morex_contig_42189	selected_targets_main	seq496
morex_contig_58720_RC	selected_targets_main	seq497
AK375023_MLOC_61612.1	selected_targets_main	seq498
AK375065	selected_targets_main	seq499
AF334759	selected_targets_main	seq5
DQ201140	selected_targets_main	seq50
AK375083	selected_targets_main	seq500
morex_contig_49436_RC	selected_targets_main	seq503
bowman_contig_852224_RC	selected_targets_main	seq504
AK375507	selected_targets_main	seq505
morex_contig_47021_RC	selected_targets_main	seq506
morex_contig_38993	selected_targets_main	seq507
morex_contig_137886_RC	selected_targets_main	seq508
morex_contig_56871_RC	selected_targets_main	seq509
DQ201149	selected_targets_main	seq51
morex_contig_243628	selected_targets_main	seq510
morex_contig_136454_RC	selected_targets_main	seq511
AK375853	selected_targets_main	seq512
AK375953	selected_targets_main	seq513
AK376069	selected_targets_main	seq514
AK376121	selected_targets_main	seq515
morex_contig_53805_RC	selected_targets_main	seq518
bowman_contig_289632	selected_targets_main	seq519
DQ201152	selected_targets_main	seq52
AK376473	selected_targets_main	seq520
AK376528	selected_targets_main	seq521
AK376625	selected_targets_main	seq522
AK376664	selected_targets_main	seq523
morex_contig_46108	selected_targets_main	seq525
AK376829	selected_targets_main	seq527
morex_contig_41757_RC	selected_targets_main	seq528
AK377138	selected_targets_main	seq529
DQ238106	selected_targets_main	seq53
morex_contig_45976	selected_targets_main	seq530
AV833990_U35_22426_MLOC_19934.1	selected_targets_main	seq531
AV835441_U35_28764_MLOC_14463.1_PR	selected_targets_main	seq532
morex_contig_40177	selected_targets_main	seq533
AW982639	selected_targets_main	seq534
AW982679	selected_targets_main	seq535
morex_contig_135277_RC	selected_targets_main	seq536
AW983421_MLOC_54704.1	selected_targets_main	seq537
AW983439_MLOC_58330.2	selected_targets_main	seq538
AY082961	selected_targets_main	seq539
DQ285564	selected_targets_main	seq54
morex_contig_61751	selected_targets_main	seq540
AY541065	selected_targets_main	seq542
morex_contig_37927_RC	selected_targets_main	seq543
AY551433	selected_targets_main	seq544
morex_contig_2548236	selected_targets_main	seq545
AY785888	selected_targets_main	seq547
BE060621	selected_targets_main	seq548
BE193581	selected_targets_main	seq549
DQ297407	selected_targets_main	seq55
BE196402	selected_targets_main	seq550
BE216682	selected_targets_main	seq551
morex_contig_47589	selected_targets_main	seq552
BE421563	selected_targets_main	seq553
BE422015	selected_targets_main	seq554
BE422088	selected_targets_main	seq555
BE456108_MLOC_1497.2	selected_targets_main	seq556
BE601551	selected_targets_main	seq557
BF253812_CA028609_MLOC_4555.1	selected_targets_main	seq558
BF259551	selected_targets_main	seq559
DQ411319	selected_targets_main	seq56
BF262578	selected_targets_main	seq560
BF264700	selected_targets_main	seq561
morex_contig_43658_RC	selected_targets_main	seq562
BG299971_MLOC_37124.3	selected_targets_main	seq563
morex_contig_1558833	selected_targets_main	seq564
morex_contig_9154_RC	selected_targets_main	seq565
morex_contig_41070_RC	selected_targets_main	seq566
BG369393	selected_targets_main	seq567
BG414963_U35_8702_MLOC_22214.1	selected_targets_main	seq568
morex_contig_138372	selected_targets_main	seq569
DQ411320	selected_targets_main	seq57
morex_contig_43517	selected_targets_main	seq570
BG416227	selected_targets_main	seq571
BI947041	selected_targets_main	seq572
BI948200_MLOC_54247.1	selected_targets_main	seq573
BI948233	selected_targets_main	seq574
morex_contig_1564614_RC	selected_targets_main	seq575
BI952411	selected_targets_main	seq576
BI952613	selected_targets_main	seq577
BI953376_AK250453	selected_targets_main	seq578
BI954384_U35_46246	selected_targets_main	seq579
DQ492697	selected_targets_main	seq58
BI956744	selected_targets_main	seq580
BI957846	selected_targets_main	seq581
morex_contig_53273_RC	selected_targets_main	seq582
morex_contig_52414_RC	selected_targets_main	seq585
morex_contig_60510_RC	selected_targets_main	seq586
morex_contig_1559636_RC	selected_targets_main	seq587
DQ492698	selected_targets_main	seq59
CA014889	selected_targets_main	seq590
CD057785_U35_22652	selected_targets_main	seq591
CK567364_U35_20072	selected_targets_main	seq592
CK568007_RC	selected_targets_main	seq593
CK570014_U35_40218	selected_targets_main	seq594
morex_contig_44878_RC	selected_targets_main	seq595
morex_contig_62577	selected_targets_main	seq596
morex_contig_54445_RC	selected_targets_main	seq597
DN186465_U35_10172	selected_targets_main	seq598
DN187633_U35_8420_RC	selected_targets_main	seq599
AF459085	selected_targets_main	seq6
DQ539338	selected_targets_main	seq60
EU545234	selected_targets_main	seq600
EX586552_MLOC_10435.2	selected_targets_main	seq601
morex_contig_207544	selected_targets_main	seq602
EX593157_U35_11436_MLOC_14983.8	selected_targets_main	seq603
morex_contig_1558780_RC	selected_targets_main	seq605
morex_contig_51311	selected_targets_main	seq606
morex_contig_1563686	selected_targets_main	seq607
FD519933_U35_8572_MLOC_65793.1_RC	selected_targets_main	seq608
morex_contig_1564879	selected_targets_main	seq609
DQ869679	selected_targets_main	seq61
morex_contig_37278_RC	selected_targets_main	seq610
FJ951828	selected_targets_main	seq612
morex_contig_135957	selected_targets_main	seq613
morex_contig_39696_RC	selected_targets_main	seq614
FN179390	selected_targets_main	seq615
FN179393	selected_targets_main	seq616
morex_contig_41521_RC	selected_targets_main	seq618
GH223607_U35_45626_RC	selected_targets_main	seq619
EF012202	selected_targets_main	seq62
morex_contig_46658_RC	selected_targets_main	seq620
HM130525	selected_targets_main	seq621
HM130526	selected_targets_main	seq622
morex_contig_1560436_RC	selected_targets_main	seq623
morex_contig_1563863_RC	selected_targets_main	seq624
morex_contig_1564635	selected_targets_main	seq625
morex_contig_2547662_RC	selected_targets_main	seq627
morex_contig_135081	selected_targets_main	seq628
morex_contig_274987_RC	selected_targets_main	seq629
EU331959	selected_targets_main	seq63
morex_contig_37282_RC	selected_targets_main	seq631
morex_contig_39203_RC	selected_targets_main	seq633
morex_contig_40979_RC	selected_targets_main	seq634
morex_contig_41160_RC	selected_targets_main	seq635
morex_contig_42363_RC	selected_targets_main	seq637
morex_contig_44067_RC	selected_targets_main	seq639
EU331986	selected_targets_main	seq64
morex_contig_448717	selected_targets_main	seq640
morex_contig_44882_RC	selected_targets_main	seq641
morex_contig_47182_RC	selected_targets_main	seq642
morex_contig_49753	selected_targets_main	seq644
morex_contig_50055_RC	selected_targets_main	seq645
morex_contig_53505_RC	selected_targets_main	seq646
morex_contig_53826_RC	selected_targets_main	seq647
morex_contig_55329_RC	selected_targets_main	seq648
morex_contig_56208	selected_targets_main	seq649
HM370387	selected_targets_main	seq65
morex_contig_5816	selected_targets_main	seq650
morex_contig_64060_RC	selected_targets_main	seq652
morex_contig_65994_RC	selected_targets_main	seq653
morex_contig_70731	selected_targets_main	seq654
morex_contig_140081	selected_targets_main	seq655
morex_contig_1558212_RC	selected_targets_main	seq656
morex_contig_1564041_RC	selected_targets_main	seq657
morex_contig_140726_RC	selected_targets_main	seq658
morex_contig_56227	selected_targets_main	seq659
morex_contig_38516_RC	selected_targets_main	seq660
U35_16193	selected_targets_main	seq661
morex_contig_55803_RC	selected_targets_main	seq662
morex_contig_236164_RC	selected_targets_main	seq663
morex_contig_135958	selected_targets_main	seq664
morex_contig_58866_RC	selected_targets_main	seq665
morex_contig_1565866	selected_targets_main	seq667
X93170_U35_14384_MLOC_61457.1	selected_targets_main	seq668
morex_contig_40601_RC	selected_targets_main	seq669
bowman_contig_68060_RC	selected_targets_main	seq670
morex_contig_41142	selected_targets_main	seq671
morex_contig_1563982	selected_targets_main	seq68
morex_contig_137029_RC	selected_targets_main	seq69
AF460219	selected_targets_main	seq7
morex_contig_37494	selected_targets_main	seq70
morex_contig_48435_RC	selected_targets_main	seq71
morex_contig_136432_RC	selected_targets_main	seq72
HVVMRXALLhA0296C08_c1_RC	selected_targets_main	seq73
morex_contig_40406_RC	selected_targets_main	seq74
morex_contig_51490	selected_targets_main	seq75
HVVMRXALLhA0623O20_c6_RC	selected_targets_main	seq76
HVVMRXALLhA0624F14_c11_RC	selected_targets_main	seq77
morex_contig_49556_RC	selected_targets_main	seq78
morex_contig_1558985	selected_targets_main	seq79
AF490467	selected_targets_main	seq8
morex_contig_136785	selected_targets_main	seq80
L35931	selected_targets_main	seq81
morex_contig_134615	selected_targets_main	seq82
morex_contig_135325_RC	selected_targets_main	seq83
morex_contig_42387	selected_targets_main	seq84
morex_contig_55549	selected_targets_main	seq85
morex_contig_5747	selected_targets_main	seq86
morex_contig_139877_RC	selected_targets_main	seq87
morex_contig_140238	selected_targets_main	seq88
morex_contig_116717_RC	selected_targets_main	seq89
AF490469	selected_targets_main	seq9
morex_contig_136208_RC	selected_targets_main	seq92
morex_contig_137689_RC	selected_targets_main	seq93
morex_contig_138235_RC	selected_targets_main	seq94
morex_contig_138830_RC	selected_targets_main	seq95
morex_contig_1562626_RC	selected_targets_main	seq96
barke_contig_148951	selected_targets_main	seq340p
barke_contig_1781303	selected_targets_main	seq236p
barke_contig_373780	selected_targets_main	seq625p
bowman_contig_241079	selected_targets_main	seq435p
bowman_contig_266833	selected_targets_main	seq395p
bowman_contig_852745	selected_targets_main	seq485p
bowman_contig_861674	selected_targets_main	seq135p
bowman_contig_867221	selected_targets_main	seq349p
HVVMRX83KhA0010F02_c4	selected_targets_main	seq400p
HVVMRX83KhA0034F19_c1	selected_targets_main	seq333p
HVVMRX83KhA0043B12_c1	selected_targets_main	seq338p
HVVMRX83KhA0062F09_c8	selected_targets_main	seq359p
HVVMRXALLeA0090F17_c5	selected_targets_main	seq659p
HVVMRXALLeA0184I12_c1	selected_targets_main	seq662p
HVVMRXALLhA0044F04_c4	selected_targets_main	seq663p
HVVMRXALLhA0168M08_c1	selected_targets_main	seq343p
HVVMRXALLhA0227K05_c2	selected_targets_main	seq175p
HVVMRXALLhA0467B06_c5	selected_targets_main	seq402p
HVVMRXALLhA0568K13_c1	selected_targets_main	seq232p
HVVMRXALLhA0690P18_c4	selected_targets_main	seq57p
HVVMRXALLhA0746K14_c1	selected_targets_main	seq613p
morex_contig_244038	selected_targets_main	seq54p
morex_contig_39579	selected_targets_main	seq203p
morex_contig_61827	selected_targets_main	seq478p
morex_contig_78586	selected_targets_main	seq480p
barke_contig_269015	selected_targets_main	seq270
barke_contig_272537	selected_targets_main	seq56
barke_contig_281418	selected_targets_main	seq565
barke_contig_371164	selected_targets_main	seq665
barke_contig_401347	selected_targets_main	seq62
bowman_contig_11354	selected_targets_main	seq84
bowman_contig_122347	selected_targets_main	seq257
bowman_contig_125459	selected_targets_main	seq139
bowman_contig_125681	selected_targets_main	seq441
bowman_contig_125951	selected_targets_main	seq217
bowman_contig_125956	selected_targets_main	seq104
bowman_contig_127182	selected_targets_main	seq12
bowman_contig_154807	selected_targets_main	seq199
bowman_contig_169634	selected_targets_main	seq512
bowman_contig_18306	selected_targets_main	seq24
bowman_contig_1982010	selected_targets_main	seq36
bowman_contig_1982292	selected_targets_main	seq268
bowman_contig_1982482	selected_targets_main	seq503
bowman_contig_1983029	selected_targets_main	seq179
bowman_contig_1984750	selected_targets_main	seq60
bowman_contig_1984855	selected_targets_main	seq38
bowman_contig_1987598	selected_targets_main	seq138
bowman_contig_1989279	selected_targets_main	seq438
bowman_contig_219914	selected_targets_main	seq128
bowman_contig_221032	selected_targets_main	seq40
bowman_contig_222828	selected_targets_main	seq306
bowman_contig_291378	selected_targets_main	seq655
bowman_contig_64279	selected_targets_main	seq390
bowman_contig_64620	selected_targets_main	seq639
bowman_contig_65597	selected_targets_main	seq664
bowman_contig_66054	selected_targets_main	seq51
bowman_contig_67447	selected_targets_main	seq606
bowman_contig_68165	selected_targets_main	seq350
bowman_contig_843581	selected_targets_main	seq148
bowman_contig_844060	selected_targets_main	seq624
bowman_contig_844513	selected_targets_main	seq414
bowman_contig_845169	selected_targets_main	seq605
bowman_contig_845525	selected_targets_main	seq43
bowman_contig_851211	selected_targets_main	seq45
bowman_contig_858662	selected_targets_main	seq88
bowman_contig_861837	selected_targets_main	seq46
bowman_contig_86341	selected_targets_main	seq48
bowman_contig_865526	selected_targets_main	seq145
bowman_contig_881907	selected_targets_main	seq611
bowman_contig_884159	selected_targets_main	seq170
HVVMRX83KhA0003H08_c1	selected_targets_main	seq202
HVVMRX83KhA0022C01_c2	selected_targets_main	seq519
HVVMRX83KhA0037K02_c1	selected_targets_main	seq596
HVVMRX83KhA0038O15_c7	selected_targets_main	seq660
HVVMRX83KhA0067I16_c28	selected_targets_main	seq29
HVVMRX83KhA0069H15_c2	selected_targets_main	seq504
HVVMRX83KhA0076H09_c3	selected_targets_main	seq67
HVVMRX83KhA0080E20_c1	selected_targets_main	seq607
HVVMRX83KhA0148O16_c1	selected_targets_main	seq375
HVVMRX83KhA0164O10_c1	selected_targets_main	seq15
HVVMRX83KhA0181L03_c1	selected_targets_main	seq288
HVVMRX83KhA0192D06_c2	selected_targets_main	seq384
HVVMRXALLeA0008O01_c1	selected_targets_main	seq378
HVVMRXALLeA0118N07_c1	selected_targets_main	seq403
HVVMRXALLeA0124M19_c3	selected_targets_main	seq68
HVVMRXALLhA0036M10_c1	selected_targets_main	seq83
HVVMRXALLhA0040J20_c3	selected_targets_main	seq69
HVVMRXALLhA0072B22_c1	selected_targets_main	seq323
HVVMRXALLhA0105J02_c10	selected_targets_main	seq70
HVVMRXALLhA0144D15_c1	selected_targets_main	seq526
HVVMRXALLhA0167K14_c5	selected_targets_main	seq541
HVVMRXALLhA0217B21_c1	selected_targets_main	seq328
HVVMRXALLhA0221P08_c1	selected_targets_main	seq71
HVVMRXALLhA0225M15_c1	selected_targets_main	seq10
HVVMRXALLhA0240A08_c1	selected_targets_main	seq7
HVVMRXALLhA0255C08_c1	selected_targets_main	seq72
HVVMRXALLhA0261M10_c2	selected_targets_main	seq670
HVVMRXALLhA0313I12_c1	selected_targets_main	seq277
HVVMRXALLhA0315K10_c1	selected_targets_main	seq74
HVVMRXALLhA0332A16_c1	selected_targets_main	seq669
HVVMRXALLhA0335I17_c1	selected_targets_main	seq649
HVVMRXALLhA0347E22_c2	selected_targets_main	seq146
HVVMRXALLhA0353M18_c1	selected_targets_main	seq463
HVVMRXALLhA0372F17_c2	selected_targets_main	seq161
HVVMRXALLhA0453C17_c2	selected_targets_main	seq166
HVVMRXALLhA0489D17_c2	selected_targets_main	seq309
HVVMRXALLhA0598A09_c1	selected_targets_main	seq28
HVVMRXALLhA0654C20_c1	selected_targets_main	seq409
HVVMRXALLhA0669P06_c3	selected_targets_main	seq195
HVVMRXALLhA0687E14_c4	selected_targets_main	seq379
HVVMRXALLhA0699A16_c1	selected_targets_main	seq281
HVVMRXALLhA0711H01_c1	selected_targets_main	seq9
HVVMRXALLhA0724L23_c3	selected_targets_main	seq87
HVVMRXALLhA0739E22_c1	selected_targets_main	seq65
HVVMRXALLhA0750P09_c2	selected_targets_main	seq502
HVVMRXALLhA0755A13_c5	selected_targets_main	seq78
HVVMRXALLhA0768O21_c12	selected_targets_main	seq242
HVVMRXALLhB0080B01_c1	selected_targets_main	seq602
HVVMRXALLmA0024O01_c3	selected_targets_main	seq212
HVVMRXALLmA0300D03_c1	selected_targets_main	seq334
HVVMRXALLrA0360G01_c3	selected_targets_main	seq82
HVVMRXALLrA0360O01_c2	selected_targets_main	seq80
morex_contig_106547	selected_targets_main	seq53
morex_contig_108515	selected_targets_main	seq448
morex_contig_113731	selected_targets_main	seq223
morex_contig_120963	selected_targets_main	seq600
morex_contig_134704	selected_targets_main	seq90
morex_contig_135261	selected_targets_main	seq91
morex_contig_135501	selected_targets_main	seq305
morex_contig_135715	selected_targets_main	seq63
morex_contig_135896	selected_targets_main	seq290
morex_contig_135953	selected_targets_main	seq617
morex_contig_138334	selected_targets_main	seq8
morex_contig_140923	selected_targets_main	seq353
morex_contig_141206	selected_targets_main	seq61
morex_contig_1563229	selected_targets_main	seq97
morex_contig_1566721	selected_targets_main	seq404
morex_contig_156684	selected_targets_main	seq98
morex_contig_1566970	selected_targets_main	seq99
morex_contig_1567295	selected_targets_main	seq100
morex_contig_1567582	selected_targets_main	seq101
morex_contig_156790	selected_targets_main	seq102
morex_contig_1569988	selected_targets_main	seq626
morex_contig_1570970	selected_targets_main	seq589
morex_contig_1571415	selected_targets_main	seq103
morex_contig_158089	selected_targets_main	seq190
morex_contig_1583680	selected_targets_main	seq204
morex_contig_158492	selected_targets_main	seq105
morex_contig_161048	selected_targets_main	seq11
morex_contig_236885	selected_targets_main	seq386
morex_contig_244493	selected_targets_main	seq269
morex_contig_2547536	selected_targets_main	seq583
morex_contig_2550672	selected_targets_main	seq225
morex_contig_2552758	selected_targets_main	seq604
morex_contig_367999	selected_targets_main	seq630
morex_contig_368769	selected_targets_main	seq23
morex_contig_37036	selected_targets_main	seq517
morex_contig_37778	selected_targets_main	seq632
morex_contig_37815	selected_targets_main	seq108
morex_contig_38070	selected_targets_main	seq16
morex_contig_38374	selected_targets_main	seq467
morex_contig_38488	selected_targets_main	seq109
morex_contig_38586	selected_targets_main	seq110
morex_contig_38663	selected_targets_main	seq524
morex_contig_38788	selected_targets_main	seq423
morex_contig_38829	selected_targets_main	seq81
morex_contig_38843	selected_targets_main	seq111
morex_contig_39507	selected_targets_main	seq272
morex_contig_39591	selected_targets_main	seq361
morex_contig_39739	selected_targets_main	seq449
morex_contig_40188	selected_targets_main	seq488
morex_contig_40631	selected_targets_main	seq337
morex_contig_40984	selected_targets_main	seq274
morex_contig_41164	selected_targets_main	seq293
morex_contig_41327	selected_targets_main	seq132
morex_contig_41432	selected_targets_main	seq636
morex_contig_41874	selected_targets_main	seq50
morex_contig_42221	selected_targets_main	seq584
morex_contig_42805	selected_targets_main	seq13
morex_contig_44015	selected_targets_main	seq638
morex_contig_44335	selected_targets_main	seq266
morex_contig_44546	selected_targets_main	seq413
morex_contig_44716	selected_targets_main	seq385
morex_contig_45349	selected_targets_main	seq141
morex_contig_45564	selected_targets_main	seq283
morex_contig_46449	selected_targets_main	seq483
morex_contig_47850	selected_targets_main	seq64
morex_contig_48277	selected_targets_main	seq643
morex_contig_48317	selected_targets_main	seq516
morex_contig_48345	selected_targets_main	seq52
morex_contig_48369	selected_targets_main	seq182
morex_contig_49313	selected_targets_main	seq230
morex_contig_49435	selected_targets_main	seq184
morex_contig_50676	selected_targets_main	seq316
morex_contig_50817	selected_targets_main	seq119
morex_contig_50954	selected_targets_main	seq358
morex_contig_51037	selected_targets_main	seq501
morex_contig_51542	selected_targets_main	seq18
morex_contig_52552	selected_targets_main	seq310
morex_contig_53102	selected_targets_main	seq120
morex_contig_54264	selected_targets_main	seq345
morex_contig_56006	selected_targets_main	seq243
morex_contig_58270	selected_targets_main	seq26
morex_contig_60056	selected_targets_main	seq193
morex_contig_6076	selected_targets_main	seq258
morex_contig_61141	selected_targets_main	seq546
morex_contig_61358	selected_targets_main	seq651
morex_contig_64046	selected_targets_main	seq14
morex_contig_72000	selected_targets_main	seq406
morex_contig_81307	selected_targets_main	seq588
morex_contig_99225	selected_targets_main	seq156
morex_contig_43069	selected_targets_random	-
morex_contig_63749	selected_targets_random	-
morex_contig_1563307	selected_targets_random	-
morex_contig_43334	selected_targets_random	-
morex_contig_275920	selected_targets_random	-
morex_contig_54415	selected_targets_random	-
morex_contig_2550675	selected_targets_random	-
morex_contig_5669	selected_targets_random	-
morex_contig_158890	selected_targets_random	-
morex_contig_2239781	selected_targets_random	-
morex_contig_2551765	selected_targets_random	-
morex_contig_2553232	selected_targets_random	-
morex_contig_54345	selected_targets_random	-
morex_contig_6274	selected_targets_random	-
morex_contig_1575603	selected_targets_random	-
morex_contig_1563924	selected_targets_random	-
morex_contig_40016	selected_targets_random	-
morex_contig_127654	selected_targets_random	-
morex_contig_1562488	selected_targets_random	-
morex_contig_1578396	selected_targets_random	-
morex_contig_368665	selected_targets_random	-
morex_contig_38794	selected_targets_random	-
morex_contig_40040	selected_targets_random	-
morex_contig_40829	selected_targets_random	-
morex_contig_41864	selected_targets_random	-
morex_contig_42584	selected_targets_random	-
morex_contig_63339	selected_targets_random	-
morex_contig_1738168	selected_targets_random	-
morex_contig_1557974	selected_targets_random	-
morex_contig_1569402	selected_targets_random	-
morex_contig_42282	selected_targets_random	-
morex_contig_53359	selected_targets_random	-
morex_contig_40413	selected_targets_random	-
morex_contig_2554832	selected_targets_random	-
morex_contig_270639	selected_targets_random	-
morex_contig_52730	selected_targets_random	-
morex_contig_232695	selected_targets_random	-
morex_contig_50030	selected_targets_random	-
morex_contig_126049	selected_targets_random	-
morex_contig_243129	selected_targets_random	-
morex_contig_135039	selected_targets_random	-
morex_contig_244506	selected_targets_random	-
morex_contig_1560919	selected_targets_random	-
morex_contig_56979	selected_targets_random	-
morex_contig_53157	selected_targets_random	-
morex_contig_137548	selected_targets_random	-
morex_contig_2547764	selected_targets_random	-
morex_contig_39939	selected_targets_random	-
morex_contig_274252	selected_targets_random	-
morex_contig_41303	selected_targets_random	-
morex_contig_38204	selected_targets_random	-
morex_contig_417653	selected_targets_random	-
morex_contig_1590025	selected_targets_random	-
morex_contig_46847	selected_targets_random	-
morex_contig_273630	selected_targets_random	-
morex_contig_6243	selected_targets_random	-
morex_contig_136935	selected_targets_random	-
morex_contig_46106	selected_targets_random	-
morex_contig_36870	selected_targets_random	-
morex_contig_49781	selected_targets_random	-
morex_contig_49088	selected_targets_random	-
morex_contig_5702	selected_targets_random	-
morex_contig_59651	selected_targets_random	-
morex_contig_69081	selected_targets_random	-
morex_contig_54970	selected_targets_random	-
morex_contig_6732	selected_targets_random	-
morex_contig_44740	selected_targets_random	-
morex_contig_46732	selected_targets_random	-
morex_contig_2558712	selected_targets_random	-
morex_contig_85251	selected_targets_random	-
morex_contig_233663	selected_targets_random	-
morex_contig_429	selected_targets_random	-
morex_contig_2548400	selected_targets_random	-
morex_contig_37121	selected_targets_random	-
morex_contig_1570978	selected_targets_random	-
morex_contig_1576759	selected_targets_random	-
morex_contig_41950	selected_targets_random	-
morex_contig_58035	selected_targets_random	-
morex_contig_2555299	selected_targets_random	-
morex_contig_40090	selected_targets_random	-
morex_contig_56361	selected_targets_random	-
morex_contig_134910	selected_targets_random	-
morex_contig_100419	selected_targets_random	-
morex_contig_1558696	selected_targets_random	-
morex_contig_1561049	selected_targets_random	-
morex_contig_160229	selected_targets_random	-
morex_contig_203018	selected_targets_random	-
morex_contig_369721	selected_targets_random	-
morex_contig_37386	selected_targets_random	-
morex_contig_51711	selected_targets_random	-
morex_contig_737895	selected_targets_random	-
morex_contig_165217	selected_targets_random	-
morex_contig_2169024	selected_targets_random	-
morex_contig_217481	selected_targets_random	-
morex_contig_279005	selected_targets_random	-
morex_contig_56145	selected_targets_random	-
morex_contig_38901	selected_targets_random	-
morex_contig_48947	selected_targets_random	-
morex_contig_42823	selected_targets_random	-
morex_contig_47943	selected_targets_random	-
morex_contig_41036	selected_targets_random	-
morex_contig_37351	selected_targets_random	-
morex_contig_44492	selected_targets_random	-
morex_contig_41857	selected_targets_random	-
morex_contig_5767	selected_targets_random	-
morex_contig_160155	selected_targets_random	-
morex_contig_282484	selected_targets_random	-
morex_contig_66114	selected_targets_random	-
morex_contig_48810	selected_targets_random	-
morex_contig_2551437	selected_targets_random	-
morex_contig_172076	selected_targets_random	-
morex_contig_39661	selected_targets_random	-
morex_contig_71409	selected_targets_random	-
morex_contig_137353	selected_targets_random	-
morex_contig_68411	selected_targets_random	-
morex_contig_42659	selected_targets_random	-
morex_contig_44025	selected_targets_random	-
morex_contig_1559562	selected_targets_random	-
morex_contig_50026	selected_targets_random	-
morex_contig_1564970	selected_targets_random	-
morex_contig_42011	selected_targets_random	-
morex_contig_1562813	selected_targets_random	-
morex_contig_40864	selected_targets_random	-
morex_contig_94758	selected_targets_random	-
morex_contig_118956	selected_targets_random	-
morex_contig_136315	selected_targets_random	-
morex_contig_136786	selected_targets_random	-
morex_contig_1610514	selected_targets_random	-
morex_contig_51253	selected_targets_random	-
morex_contig_2548904	selected_targets_random	-
morex_contig_1574827	selected_targets_random	-
morex_contig_2554877	selected_targets_random	-
morex_contig_123871	selected_targets_random	-
morex_contig_45930	selected_targets_random	-
morex_contig_469956	selected_targets_random	-
morex_contig_70382	selected_targets_random	-
morex_contig_274297	selected_targets_random	-
morex_contig_39318	selected_targets_random	-
morex_contig_41888	selected_targets_random	-
morex_contig_43562	selected_targets_random	-
morex_contig_62507	selected_targets_random	-
morex_contig_138138	selected_targets_random	-
morex_contig_140336	selected_targets_random	-
morex_contig_1565790	selected_targets_random	-
morex_contig_2549299	selected_targets_random	-
morex_contig_2550034	selected_targets_random	-
morex_contig_317177	selected_targets_random	-
morex_contig_43238	selected_targets_random	-
morex_contig_45627	selected_targets_random	-
morex_contig_50273	selected_targets_random	-
morex_contig_55735	selected_targets_random	-
morex_contig_57606	selected_targets_random	-
morex_contig_6722	selected_targets_random	-
morex_contig_87846	selected_targets_random	-
morex_contig_368529	selected_targets_random	-
morex_contig_40851	selected_targets_random	-
morex_contig_43307	selected_targets_random	-
morex_contig_49536	selected_targets_random	-
morex_contig_54005	selected_targets_random	-
morex_contig_65823	selected_targets_random	-
morex_contig_1633318	selected_targets_random	-
morex_contig_40549	selected_targets_random	-
morex_contig_44867	selected_targets_random	-
morex_contig_44918	selected_targets_random	-
morex_contig_44946	selected_targets_random	-
morex_contig_53503	selected_targets_random	-
morex_contig_8185	selected_targets_random	-
morex_contig_171992	selected_targets_random	-
morex_contig_2549453	selected_targets_random	-
morex_contig_46286	selected_targets_random	-
morex_contig_44106	selected_targets_random	-
morex_contig_132186	selected_targets_random	-
morex_contig_236314	selected_targets_random	-
morex_contig_47141	selected_targets_random	-
morex_contig_54262	selected_targets_random	-
morex_contig_1578994	selected_targets_random	-
morex_contig_2521771	selected_targets_random	-
morex_contig_43541	selected_targets_random	-
morex_contig_49454	selected_targets_random	-
morex_contig_39222	selected_targets_random	-
morex_contig_51988	selected_targets_random	-
morex_contig_54091	selected_targets_random	-
morex_contig_38944	selected_targets_random	-
morex_contig_369216	selected_targets_random	-
morex_contig_110005	selected_targets_random	-
morex_contig_1567524	selected_targets_random	-
morex_contig_1567639	selected_targets_random	-
morex_contig_40055	selected_targets_random	-
morex_contig_52910	selected_targets_random	-
morex_contig_5697	selected_targets_random	-
morex_contig_42643	selected_targets_random	-
morex_contig_64376	selected_targets_random	-
morex_contig_1562499	selected_targets_random	-
morex_contig_137436	selected_targets_random	-
morex_contig_51285	selected_targets_random	-
morex_contig_39513	selected_targets_random	-
morex_contig_270811	selected_targets_random	-
morex_contig_1561549	selected_targets_random	-
morex_contig_1570881	selected_targets_random	-
morex_contig_41671	selected_targets_random	-
morex_contig_49914	selected_targets_random	-
morex_contig_364045	selected_targets_random	-
morex_contig_42496	selected_targets_random	-
morex_contig_53229	selected_targets_random	-
morex_contig_66757	selected_targets_random	-
morex_contig_2552649	selected_targets_random	-
morex_contig_39544	selected_targets_random	-
morex_contig_44641	selected_targets_random	-
morex_contig_49456	selected_targets_random	-
morex_contig_63853	selected_targets_random	-
morex_contig_1567197	selected_targets_random	-
morex_contig_1562278	selected_targets_random	-
morex_contig_40876	selected_targets_random	-
morex_contig_39559	selected_targets_random	-
morex_contig_37648	selected_targets_random	-
morex_contig_51624	selected_targets_random	-
morex_contig_51702	selected_targets_random	-
morex_contig_51714	selected_targets_random	-
morex_contig_63289	selected_targets_random	-
morex_contig_274273	selected_targets_random	-
morex_contig_205367	selected_targets_random	-
morex_contig_44060	selected_targets_random	-
morex_contig_1561585	selected_targets_random	-
morex_contig_65180	selected_targets_random	-
morex_contig_72546	selected_targets_random	-
morex_contig_39762	selected_targets_random	-
morex_contig_113977	selected_targets_random	-
morex_contig_43637	selected_targets_random	-
morex_contig_135496	selected_targets_random	-
morex_contig_39961	selected_targets_random	-
morex_contig_41516	selected_targets_random	-
morex_contig_2546960	selected_targets_random	-
morex_contig_2547513	selected_targets_random	-
morex_contig_1562093	selected_targets_random	-
morex_contig_181249	selected_targets_random	-
morex_contig_2548152	selected_targets_random	-
morex_contig_266407	selected_targets_random	-
morex_contig_275009	selected_targets_random	-
morex_contig_43513	selected_targets_random	-
morex_contig_44055	selected_targets_random	-
morex_contig_63450	selected_targets_random	-
morex_contig_697854	selected_targets_random	-
morex_contig_76778	selected_targets_random	-
morex_contig_92547	selected_targets_random	-
morex_contig_136709	selected_targets_random	-
morex_contig_158502	selected_targets_random	-
morex_contig_2565484	selected_targets_random	-
morex_contig_137744	selected_targets_random	-
morex_contig_46149	selected_targets_random	-
morex_contig_41311	selected_targets_random	-
morex_contig_44284	selected_targets_random	-
morex_contig_66576	selected_targets_random	-
morex_contig_38184	selected_targets_random	-
morex_contig_161099	selected_targets_random	-
morex_contig_48179	selected_targets_random	-
morex_contig_2547961	selected_targets_random	-
morex_contig_8393	selected_targets_random	-
morex_contig_98609	selected_targets_random	-
morex_contig_47979	selected_targets_random	-
morex_contig_52856	selected_targets_random	-
morex_contig_9068	selected_targets_random	-
morex_contig_43002	selected_targets_random	-
morex_contig_140607	selected_targets_random	-
morex_contig_2549959	selected_targets_random	-
morex_contig_37677	selected_targets_random	-
morex_contig_82681	selected_targets_random	-
morex_contig_1572819	selected_targets_random	-
morex_contig_1579154	selected_targets_random	-
morex_contig_1580183	selected_targets_random	-
morex_contig_42110	selected_targets_random	-
morex_contig_1559353	selected_targets_random	-
morex_contig_1565672	selected_targets_random	-
morex_contig_49257	selected_targets_random	-
morex_contig_53487	selected_targets_random	-
morex_contig_54547	selected_targets_random	-
morex_contig_58662	selected_targets_random	-
morex_contig_274883	selected_targets_random	-
morex_contig_1559317	selected_targets_random	-
morex_contig_42058	selected_targets_random	-
morex_contig_54383	selected_targets_random	-
morex_contig_2550087	selected_targets_random	-
morex_contig_45700	selected_targets_random	-
morex_contig_1569886	selected_targets_random	-
morex_contig_222514	selected_targets_random	-
morex_contig_39260	selected_targets_random	-
morex_contig_42686	selected_targets_random	-
morex_contig_140738	selected_targets_random	-
morex_contig_161712	selected_targets_random	-
morex_contig_43222	selected_targets_random	-
morex_contig_49244	selected_targets_random	-
morex_contig_6218	selected_targets_random	-
morex_contig_136613	selected_targets_random	-
morex_contig_1564483	selected_targets_random	-
morex_contig_42538	selected_targets_random	-
morex_contig_47212	selected_targets_random	-
morex_contig_477896	selected_targets_random	-
morex_contig_54291	selected_targets_random	-
morex_contig_56666	selected_targets_random	-
morex_contig_1561354	selected_targets_random	-
morex_contig_2568727	selected_targets_random	-
morex_contig_44746	selected_targets_random	-
morex_contig_41040	selected_targets_random	-
morex_contig_37536	selected_targets_random	-
morex_contig_46009	selected_targets_random	-
morex_contig_44535	selected_targets_random	-
morex_contig_41733	selected_targets_random	-
morex_contig_1585760	selected_targets_random	-
morex_contig_159087	selected_targets_random	-
morex_contig_48918	selected_targets_random	-
morex_contig_52182	selected_targets_random	-
morex_contig_138828	selected_targets_random	-
morex_contig_1569458	selected_targets_random	-
morex_contig_64092	selected_targets_random	-
morex_contig_145193	selected_targets_random	-
morex_contig_1558686	selected_targets_random	-
morex_contig_1562199	selected_targets_random	-
morex_contig_66267	selected_targets_random	-
morex_contig_41514	selected_targets_random	-
morex_contig_38223	selected_targets_random	-
morex_contig_1585384	selected_targets_random	-
morex_contig_63149	selected_targets_random	-
morex_contig_157281	selected_targets_random	-
morex_contig_62256	selected_targets_random	-
morex_contig_109725	selected_targets_random	-
morex_contig_1561682	selected_targets_random	-
morex_contig_160596	selected_targets_random	-
morex_contig_136143	selected_targets_random	-
morex_contig_1563277	selected_targets_random	-
morex_contig_44041	selected_targets_random	-
morex_contig_84487	selected_targets_random	-
morex_contig_161620	selected_targets_random	-
morex_contig_50897	selected_targets_random	-
morex_contig_1567865	selected_targets_random	-
morex_contig_1567041	selected_targets_random	-
morex_contig_275148	selected_targets_random	-
morex_contig_40481	selected_targets_random	-
morex_contig_1558045	selected_targets_random	-
morex_contig_43416	selected_targets_random	-
morex_contig_136597	selected_targets_random	-
morex_contig_1567942	selected_targets_random	-
morex_contig_60958	selected_targets_random	-
morex_contig_79418	selected_targets_random	-
morex_contig_49343	selected_targets_random	-
morex_contig_40517	selected_targets_random	-
morex_contig_51191	selected_targets_random	-
morex_contig_36914	selected_targets_random	-
morex_contig_43215	selected_targets_random	-
morex_contig_41400	selected_targets_random	-
morex_contig_37329	selected_targets_random	-
morex_contig_38916	selected_targets_random	-
morex_contig_45283	selected_targets_random	-
morex_contig_65301	selected_targets_random	-
morex_contig_44798	selected_targets_random	-
morex_contig_43071	selected_targets_random	-
morex_contig_43692	selected_targets_random	-
morex_contig_1558006	selected_targets_random	-
morex_contig_1574031	selected_targets_random	-
morex_contig_163168	selected_targets_random	-
morex_contig_253245	selected_targets_random	-
morex_contig_99948	selected_targets_random	-
morex_contig_1573824	selected_targets_random	-
morex_contig_160214	selected_targets_random	-
morex_contig_267697	selected_targets_random	-
morex_contig_40494	selected_targets_random	-
morex_contig_42812	selected_targets_random	-
morex_contig_43363	selected_targets_random	-
morex_contig_73641	selected_targets_random	-
morex_contig_91464	selected_targets_random	-
morex_contig_1573981	selected_targets_random	-
morex_contig_39732	selected_targets_random	-
morex_contig_2548248	selected_targets_random	-
morex_contig_47611	selected_targets_random	-
morex_contig_2546777	selected_targets_random	-
morex_contig_67127	selected_targets_random	-
morex_contig_39521	selected_targets_random	-
morex_contig_1559898	selected_targets_random	-
morex_contig_47910	selected_targets_random	-
morex_contig_82344	selected_targets_random	-
morex_contig_49161	selected_targets_random	-
morex_contig_88464	selected_targets_random	-
morex_contig_6818	selected_targets_random	-
morex_contig_61217	selected_targets_random	-
morex_contig_1573862	selected_targets_random	-
morex_contig_238327	selected_targets_random	-
morex_contig_37295	selected_targets_random	-
morex_contig_62901	selected_targets_random	-
morex_contig_7314	selected_targets_random	-
morex_contig_1571400	selected_targets_random	-
morex_contig_269419	selected_targets_random	-
morex_contig_2547544	selected_targets_random	-
morex_contig_42151	selected_targets_random	-
morex_contig_54682	selected_targets_random	-
morex_contig_1563404	selected_targets_random	-
morex_contig_44374	selected_targets_random	-
morex_contig_105046	selected_targets_random	-
morex_contig_135231	selected_targets_random	-
morex_contig_1560200	selected_targets_random	-
morex_contig_2549401	selected_targets_random	-
morex_contig_38066	selected_targets_random	-
morex_contig_40427	selected_targets_random	-
morex_contig_49225	selected_targets_random	-
morex_contig_50013	selected_targets_random	-
morex_contig_51373	selected_targets_random	-
morex_contig_54520	selected_targets_random	-
morex_contig_58725	selected_targets_random	-
morex_contig_48620	selected_targets_random	-
morex_contig_9579	selected_targets_random	-
morex_contig_156722	selected_targets_random	-
morex_contig_2548533	selected_targets_random	-
morex_contig_135399	selected_targets_random	-
morex_contig_65202	selected_targets_random	-
morex_contig_42335	selected_targets_random	-
morex_contig_1560976	selected_targets_random	-
morex_contig_1563078	selected_targets_random	-
morex_contig_46432	selected_targets_random	-
morex_contig_48332	selected_targets_random	-
morex_contig_40214	selected_targets_random	-
morex_contig_1565947	selected_targets_random	-
morex_contig_39781	selected_targets_random	-
morex_contig_40811	selected_targets_random	-
morex_contig_36977	selected_targets_random	-
morex_contig_135122	selected_targets_random	-
morex_contig_6550	selected_targets_random	-
morex_contig_49013	selected_targets_random	-
morex_contig_103945	selected_targets_random	-
morex_contig_71291	selected_targets_random	-
morex_contig_39929	selected_targets_random	-
morex_contig_1565402	selected_targets_random	-
morex_contig_340974	selected_targets_random	-
morex_contig_1570633	selected_targets_random	-
morex_contig_62613	selected_targets_random	-
morex_contig_1562579	selected_targets_random	-
morex_contig_124856	selected_targets_random	-
morex_contig_1570064	selected_targets_random	-
morex_contig_6999	selected_targets_random	-
morex_contig_39959	selected_targets_random	-
morex_contig_37581	selected_targets_random	-
morex_contig_1563267	selected_targets_random	-
morex_contig_274991	selected_targets_random	-
morex_contig_2546918	selected_targets_random	-
morex_contig_60022	selected_targets_random	-
morex_contig_86753	selected_targets_random	-
morex_contig_64109	selected_targets_random	-
morex_contig_1577381	selected_targets_random	-
morex_contig_45812	selected_targets_random	-
morex_contig_46571	selected_targets_random	-
morex_contig_43093	selected_targets_random	-
morex_contig_1566159	selected_targets_random	-
morex_contig_1574321	selected_targets_random	-
morex_contig_137117	selected_targets_random	-
morex_contig_1570320	selected_targets_random	-
morex_contig_1593937	selected_targets_random	-
morex_contig_247088	selected_targets_random	-
morex_contig_2557556	selected_targets_random	-
morex_contig_74503	selected_targets_random	-
morex_contig_140281	selected_targets_random	-
morex_contig_180589	selected_targets_random	-
morex_contig_218056	selected_targets_random	-
morex_contig_243644	selected_targets_random	-
morex_contig_2554854	selected_targets_random	-
morex_contig_43387	selected_targets_random	-
morex_contig_50310	selected_targets_random	-
morex_contig_37652	selected_targets_random	-
morex_contig_1557936	selected_targets_random	-
morex_contig_48048	selected_targets_random	-
morex_contig_2550537	selected_targets_random	-
morex_contig_56168	selected_targets_random	-
morex_contig_55503	selected_targets_random	-
morex_contig_162932	selected_targets_random	-
morex_contig_46399	selected_targets_random	-
morex_contig_1558748	selected_targets_random	-
morex_contig_38973	selected_targets_random	-
morex_contig_136537	selected_targets_random	-
morex_contig_271869	selected_targets_random	-
morex_contig_37655	selected_targets_random	-
morex_contig_42833	selected_targets_random	-
morex_contig_43943	selected_targets_random	-
morex_contig_83724	selected_targets_random	-
morex_contig_158498	selected_targets_random	-
morex_contig_39598	selected_targets_random	-
morex_contig_47322	selected_targets_random	-
morex_contig_54984	selected_targets_random	-
morex_contig_104023	selected_targets_random	-
morex_contig_158024	selected_targets_random	-
morex_contig_2601330	selected_targets_random	-
morex_contig_43648	selected_targets_random	-
morex_contig_1563184	selected_targets_random	-
morex_contig_50300	selected_targets_random	-
morex_contig_61229	selected_targets_random	-
morex_contig_136140	selected_targets_random	-
morex_contig_1591722	selected_targets_random	-
morex_contig_42352	selected_targets_random	-
morex_contig_42673	selected_targets_random	-
morex_contig_1570731	selected_targets_random	-
morex_contig_136001	selected_targets_random	-
morex_contig_1561036	selected_targets_random	-
morex_contig_51954	selected_targets_random	-
morex_contig_75665	selected_targets_random	-
morex_contig_2547766	selected_targets_random	-
morex_contig_39085	selected_targets_random	-
morex_contig_40341	selected_targets_random	-
morex_contig_1561539	selected_targets_random	-
morex_contig_72933	selected_targets_random	-
morex_contig_90056	selected_targets_random	-
morex_contig_1574236	selected_targets_random	-
morex_contig_135198	selected_targets_random	-
morex_contig_1562025	selected_targets_random	-
morex_contig_366881	selected_targets_random	-
morex_contig_43014	selected_targets_random	-
morex_contig_242819	selected_targets_random	-
morex_contig_44592	selected_targets_random	-
morex_contig_42410	selected_targets_random	-
morex_contig_2549865	selected_targets_random	-
morex_contig_37555	selected_targets_random	-
morex_contig_39173	selected_targets_random	-
morex_contig_1569511	selected_targets_random	-
morex_contig_39914	selected_targets_random	-
morex_contig_40202	selected_targets_random	-
morex_contig_160351	selected_targets_random	-
morex_contig_369156	selected_targets_random	-
morex_contig_38623	selected_targets_random	-
morex_contig_2555844	selected_targets_random	-
morex_contig_2550967	selected_targets_random	-
morex_contig_43750	selected_targets_random	-
morex_contig_1562542	selected_targets_random	-
morex_contig_158830	selected_targets_random	-
morex_contig_41736	selected_targets_random	-
morex_contig_42340	selected_targets_random	-
morex_contig_1573938	selected_targets_random	-
morex_contig_1574640	selected_targets_random	-
morex_contig_1562863	selected_targets_random	-
morex_contig_306818	selected_targets_random	-
morex_contig_39603	selected_targets_random	-
morex_contig_138324	selected_targets_random	-
morex_contig_40909	selected_targets_random	-
morex_contig_211346	selected_targets_random	-
morex_contig_63050	selected_targets_random	-
morex_contig_1575189	selected_targets_random	-
morex_contig_177210	selected_targets_random	-
morex_contig_39403	selected_targets_random	-
morex_contig_368674	selected_targets_random	-
morex_contig_245009	selected_targets_random	-
morex_contig_74219	selected_targets_random	-
morex_contig_135509	selected_targets_random	-
morex_contig_160473	selected_targets_random	-
morex_contig_1569284	selected_targets_random	-
morex_contig_39681	selected_targets_random	-
morex_contig_135222	selected_targets_random	-
morex_contig_2552346	selected_targets_random	-
morex_contig_111127	selected_targets_random	-
morex_contig_442323	selected_targets_random	-
morex_contig_132918	selected_targets_random	-
morex_contig_76908	selected_targets_random	-
morex_contig_65261	selected_targets_random	-
morex_contig_1568661	selected_targets_random	-
morex_contig_134480	selected_targets_random	-
morex_contig_1562315	selected_targets_random	-
morex_contig_159396	selected_targets_random	-
morex_contig_123657	selected_targets_random	-
morex_contig_1563646	selected_targets_random	-
morex_contig_11402	selected_targets_random	-
morex_contig_40587	selected_targets_random	-
morex_contig_7433	selected_targets_random	-
morex_contig_1559810	selected_targets_random	-
morex_contig_136302	selected_targets_random	-
morex_contig_158775	selected_targets_random	-
morex_contig_47238	selected_targets_random	-
morex_contig_1565119	selected_targets_random	-
morex_contig_1564175	selected_targets_random	-
morex_contig_226459	selected_targets_random	-
morex_contig_292500	selected_targets_random	-
morex_contig_48981	selected_targets_random	-
morex_contig_40065	selected_targets_random	-
morex_contig_46054	selected_targets_random	-
morex_contig_2553419	selected_targets_random	-
morex_contig_63214	selected_targets_random	-
morex_contig_232107	selected_targets_random	-
morex_contig_96400	selected_targets_random	-
morex_contig_1593289	selected_targets_random	-
morex_contig_246411	selected_targets_random	-
morex_contig_2567441	selected_targets_random	-
morex_contig_366432	selected_targets_random	-
morex_contig_62050	selected_targets_random	-
morex_contig_101265	selected_targets_random	-
morex_contig_1561000	selected_targets_random	-
morex_contig_1804172	selected_targets_random	-
morex_contig_235683	selected_targets_random	-
morex_contig_96586	selected_targets_random	-
morex_contig_353351	selected_targets_random	-
morex_contig_133972	selected_targets_random	-
morex_contig_57680	selected_targets_random	-
morex_contig_85648	selected_targets_random	-
morex_contig_159614	selected_targets_random	-
morex_contig_44691	selected_targets_random	-
morex_contig_140715	selected_targets_random	-
morex_contig_158311	selected_targets_random	-
morex_contig_45389	selected_targets_random	-
morex_contig_56607	selected_targets_random	-
morex_contig_5982	selected_targets_random	-
morex_contig_368504	selected_targets_random	-
morex_contig_136762	selected_targets_random	-
morex_contig_207154	selected_targets_random	-
morex_contig_1624093	selected_targets_random	-
morex_contig_138158	selected_targets_random	-
morex_contig_2400209	selected_targets_random	-
morex_contig_87781	selected_targets_random	-
morex_contig_1578159	selected_targets_random	-
morex_contig_158435	selected_targets_random	-
morex_contig_212682	selected_targets_random	-
morex_contig_19676	selected_targets_random	-
morex_contig_52858	selected_targets_random	-
morex_contig_137218	selected_targets_random	-
morex_contig_43602	selected_targets_random	-
morex_contig_36933	selected_targets_random	-
morex_contig_2555770	selected_targets_random	-
morex_contig_40407	selected_targets_random	-
morex_contig_275845	selected_targets_random	-
morex_contig_133870	selected_targets_random	-
morex_contig_1573705	selected_targets_random	-
morex_contig_57755	selected_targets_random	-
morex_contig_1572493	selected_targets_random	-
morex_contig_55231	selected_targets_random	-
morex_contig_245777	selected_targets_random	-
morex_contig_47305	selected_targets_random	-
morex_contig_147236	selected_targets_random	-
morex_contig_1570294	selected_targets_random	-
morex_contig_1573271	selected_targets_random	-
morex_contig_1573467	selected_targets_random	-
morex_contig_368852	selected_targets_random	-
morex_contig_45026	selected_targets_random	-
morex_contig_136119	selected_targets_random	-
morex_contig_1569328	selected_targets_random	-
morex_contig_2547686	selected_targets_random	-
morex_contig_99957	selected_targets_random	-
morex_contig_2551330	selected_targets_random	-
morex_contig_1566754	selected_targets_random	-
morex_contig_283419	selected_targets_random	-
morex_contig_39536	selected_targets_random	-
morex_contig_136388	selected_targets_random	-
morex_contig_158666	selected_targets_random	-
morex_contig_41613	selected_targets_random	-
morex_contig_1585457	selected_targets_random	-
morex_contig_40371	selected_targets_random	-
morex_contig_39434	selected_targets_random	-
morex_contig_46453	selected_targets_random	-
morex_contig_75048	selected_targets_random	-
morex_contig_1561359	selected_targets_random	-
morex_contig_37945	selected_targets_random	-
morex_contig_43963	selected_targets_random	-
morex_contig_40939	selected_targets_random	-
morex_contig_49957	selected_targets_random	-
morex_contig_53853	selected_targets_random	-
morex_contig_2547600	selected_targets_random	-
morex_contig_1570866	selected_targets_random	-
morex_contig_98087	selected_targets_random	-
morex_contig_274104	selected_targets_random	-
morex_contig_36825	selected_targets_random	-
morex_contig_41459	selected_targets_random	-
morex_contig_70355	selected_targets_random	-
morex_contig_277013	selected_targets_random	-
morex_contig_41290	selected_targets_random	-
morex_contig_49997	selected_targets_random	-
morex_contig_274376	selected_targets_random	-
morex_contig_137342	selected_targets_random	-
morex_contig_43201	selected_targets_random	-
morex_contig_157044	selected_targets_random	-
morex_contig_244969	selected_targets_random	-
morex_contig_2547622	selected_targets_random	-
morex_contig_6865	selected_targets_random	-
morex_contig_136657	selected_targets_random	-
morex_contig_1732860	selected_targets_random	-
morex_contig_104637	selected_targets_random	-
morex_contig_1589168	selected_targets_random	-
morex_contig_163147	selected_targets_random	-
morex_contig_201852	selected_targets_random	-
morex_contig_270242	selected_targets_random	-
morex_contig_442107	selected_targets_random	-
morex_contig_45043	selected_targets_random	-
morex_contig_45169	selected_targets_random	-
morex_contig_53860	selected_targets_random	-
morex_contig_71352	selected_targets_random	-
morex_contig_277365	selected_targets_random	-
morex_contig_39172	selected_targets_random	-
morex_contig_47272	selected_targets_random	-
morex_contig_170679	selected_targets_random	-
morex_contig_160488	selected_targets_random	-
morex_contig_58092	selected_targets_random	-
morex_contig_6245	selected_targets_random	-
morex_contig_64353	selected_targets_random	-
morex_contig_335030	selected_targets_random	-
morex_contig_7843	selected_targets_random	-
morex_contig_1572730	selected_targets_random	-
morex_contig_42487	selected_targets_random	-
morex_contig_243735	selected_targets_random	-
morex_contig_158315	selected_targets_random	-
morex_contig_48495	selected_targets_random	-
morex_contig_62969	selected_targets_random	-
morex_contig_41044	selected_targets_random	-
morex_contig_135849	selected_targets_random	-
morex_contig_40281	selected_targets_random	-
morex_contig_135285	selected_targets_random	-
morex_contig_1587053	selected_targets_random	-
morex_contig_135561	selected_targets_random	-
morex_contig_1559449	selected_targets_random	-
morex_contig_99526	selected_targets_random	-
morex_contig_135977	selected_targets_random	-
morex_contig_2551090	selected_targets_random	-
morex_contig_47645	selected_targets_random	-
morex_contig_270802	selected_targets_random	-
morex_contig_2546871	selected_targets_random	-
morex_contig_37332	selected_targets_random	-
morex_contig_49824	selected_targets_random	-
morex_contig_42042	selected_targets_random	-
morex_contig_42237	selected_targets_random	-
morex_contig_1559705	selected_targets_random	-
morex_contig_40500	selected_targets_random	-
morex_contig_66819	selected_targets_random	-
morex_contig_6991	selected_targets_random	-
morex_contig_131424	selected_targets_random	-
morex_contig_70630	selected_targets_random	-
morex_contig_1567298	selected_targets_random	-
morex_contig_1585357	selected_targets_random	-
morex_contig_40397	selected_targets_random	-
morex_contig_40771	selected_targets_random	-
morex_contig_5899	selected_targets_random	-
morex_contig_58450	selected_targets_random	-
morex_contig_1562765	selected_targets_random	-
morex_contig_1581501	selected_targets_random	-
morex_contig_1592230	selected_targets_random	-
morex_contig_89568	selected_targets_random	-
morex_contig_1566679	selected_targets_random	-
morex_contig_84631	selected_targets_random	-
morex_contig_55331	selected_targets_random	-
morex_contig_135898	selected_targets_random	-
morex_contig_1562333	selected_targets_random	-
morex_contig_1570215	selected_targets_random	-
morex_contig_1571288	selected_targets_random	-
morex_contig_158557	selected_targets_random	-
morex_contig_2551739	selected_targets_random	-
morex_contig_274676	selected_targets_random	-
morex_contig_40236	selected_targets_random	-
morex_contig_45777	selected_targets_random	-
morex_contig_50031	selected_targets_random	-
morex_contig_51964	selected_targets_random	-
morex_contig_52029	selected_targets_random	-
morex_contig_5727	selected_targets_random	-
morex_contig_86812	selected_targets_random	-
morex_contig_1562308	selected_targets_random	-
morex_contig_1563088	selected_targets_random	-
morex_contig_37438	selected_targets_random	-
morex_contig_52293	selected_targets_random	-
morex_contig_244794	selected_targets_random	-
morex_contig_51216	selected_targets_random	-
morex_contig_63077	selected_targets_random	-
morex_contig_2546605	selected_targets_random	-
morex_contig_2547819	selected_targets_random	-
morex_contig_274546	selected_targets_random	-
morex_contig_66765	selected_targets_random	-
morex_contig_98446	selected_targets_random	-
morex_contig_41977	selected_targets_random	-
morex_contig_156887	selected_targets_random	-
morex_contig_1562036	selected_targets_random	-
morex_contig_275905	selected_targets_random	-
morex_contig_51577	selected_targets_random	-
morex_contig_244525	selected_targets_random	-
morex_contig_40088	selected_targets_random	-
morex_contig_51468	selected_targets_random	-
morex_contig_39006	selected_targets_random	-
morex_contig_63069	selected_targets_random	-
morex_contig_370071	selected_targets_random	-
morex_contig_1581807	selected_targets_random	-
morex_contig_2548958	selected_targets_random	-
morex_contig_45638	selected_targets_random	-
morex_contig_367370	selected_targets_random	-
morex_contig_52824	selected_targets_random	-
morex_contig_2551039	selected_targets_random	-
morex_contig_47396	selected_targets_random	-
morex_contig_96872	selected_targets_random	-
morex_contig_1558472	selected_targets_random	-
morex_contig_47880	selected_targets_random	-
morex_contig_137471	selected_targets_random	-
morex_contig_1562058	selected_targets_random	-
morex_contig_44134	selected_targets_random	-
morex_contig_50150	selected_targets_random	-
morex_contig_274814	selected_targets_random	-
morex_contig_44460	selected_targets_random	-
morex_contig_52137	selected_targets_random	-
morex_contig_137352	selected_targets_random	-
morex_contig_43704	selected_targets_random	-
morex_contig_36988	selected_targets_random	-
morex_contig_99926	selected_targets_random	-
morex_contig_48935	selected_targets_random	-
morex_contig_36837	selected_targets_random	-
morex_contig_1564788	selected_targets_random	-
morex_contig_274586	selected_targets_random	-
morex_contig_274413	selected_targets_random	-
morex_contig_51316	selected_targets_random	-
morex_contig_37512	selected_targets_random	-
morex_contig_45031	selected_targets_random	-
morex_contig_55892	selected_targets_random	-
morex_contig_2552373	selected_targets_random	-
morex_contig_2553141	selected_targets_random	-
morex_contig_2560495	selected_targets_random	-
morex_contig_326429	selected_targets_random	-
morex_contig_358560	selected_targets_random	-
morex_contig_1590745	selected_targets_random	-
morex_contig_172790	selected_targets_random	-
morex_contig_2557880	selected_targets_random	-
morex_contig_40356	selected_targets_random	-
morex_contig_47749	selected_targets_random	-
morex_contig_103970	selected_targets_random	-
morex_contig_124990	selected_targets_random	-
morex_contig_135508	selected_targets_random	-
morex_contig_136084	selected_targets_random	-
morex_contig_136154	selected_targets_random	-
morex_contig_136312	selected_targets_random	-
morex_contig_136376	selected_targets_random	-
morex_contig_1558545	selected_targets_random	-
morex_contig_1562739	selected_targets_random	-
morex_contig_1563944	selected_targets_random	-
morex_contig_1565185	selected_targets_random	-
morex_contig_1565479	selected_targets_random	-
morex_contig_1565562	selected_targets_random	-
morex_contig_1569010	selected_targets_random	-
morex_contig_1571063	selected_targets_random	-
morex_contig_157758	selected_targets_random	-
morex_contig_1578958	selected_targets_random	-
morex_contig_1588701	selected_targets_random	-
morex_contig_1588985	selected_targets_random	-
morex_contig_159159	selected_targets_random	-
morex_contig_159754	selected_targets_random	-
morex_contig_160451	selected_targets_random	-
morex_contig_1620808	selected_targets_random	-
morex_contig_172096	selected_targets_random	-
morex_contig_185505	selected_targets_random	-
morex_contig_201625	selected_targets_random	-
morex_contig_235453	selected_targets_random	-
morex_contig_2422788	selected_targets_random	-
morex_contig_2548355	selected_targets_random	-
morex_contig_2548631	selected_targets_random	-
morex_contig_2553017	selected_targets_random	-
morex_contig_2554213	selected_targets_random	-
morex_contig_272783	selected_targets_random	-
morex_contig_274537	selected_targets_random	-
morex_contig_274565	selected_targets_random	-
morex_contig_275250	selected_targets_random	-
morex_contig_275313	selected_targets_random	-
morex_contig_366683	selected_targets_random	-
morex_contig_367640	selected_targets_random	-
morex_contig_37540	selected_targets_random	-
morex_contig_37578	selected_targets_random	-
morex_contig_39272	selected_targets_random	-
morex_contig_40376	selected_targets_random	-
morex_contig_40782	selected_targets_random	-
morex_contig_41067	selected_targets_random	-
morex_contig_41446	selected_targets_random	-
morex_contig_43874	selected_targets_random	-
morex_contig_44323	selected_targets_random	-
morex_contig_47487	selected_targets_random	-
morex_contig_49033	selected_targets_random	-
morex_contig_49200	selected_targets_random	-
morex_contig_49910	selected_targets_random	-
morex_contig_53797	selected_targets_random	-
morex_contig_56831	selected_targets_random	-
morex_contig_5772	selected_targets_random	-
morex_contig_60089	selected_targets_random	-
morex_contig_60946	selected_targets_random	-
morex_contig_6146	selected_targets_random	-
morex_contig_61943	selected_targets_random	-
morex_contig_62114	selected_targets_random	-
morex_contig_64047	selected_targets_random	-
morex_contig_64332	selected_targets_random	-
morex_contig_65081	selected_targets_random	-
morex_contig_76270	selected_targets_random	-
morex_contig_79452	selected_targets_random	-
morex_contig_100099	selected_targets_random	-
morex_contig_107107	selected_targets_random	-
morex_contig_110206	selected_targets_random	-
morex_contig_134036	selected_targets_random	-
morex_contig_144333	selected_targets_random	-
morex_contig_146689	selected_targets_random	-
morex_contig_1560231	selected_targets_random	-
morex_contig_1560857	selected_targets_random	-
morex_contig_1563011	selected_targets_random	-
morex_contig_1570205	selected_targets_random	-
morex_contig_1580583	selected_targets_random	-
morex_contig_1587922	selected_targets_random	-
morex_contig_1590313	selected_targets_random	-
morex_contig_1595434	selected_targets_random	-
morex_contig_1616373	selected_targets_random	-
morex_contig_163233	selected_targets_random	-
morex_contig_163252	selected_targets_random	-
morex_contig_167785	selected_targets_random	-
morex_contig_17752	selected_targets_random	-
morex_contig_1809869	selected_targets_random	-
morex_contig_1810506	selected_targets_random	-
morex_contig_1869026	selected_targets_random	-
morex_contig_193694	selected_targets_random	-
morex_contig_193933	selected_targets_random	-
morex_contig_2022616	selected_targets_random	-
morex_contig_205380	selected_targets_random	-
morex_contig_214611	selected_targets_random	-
morex_contig_218248	selected_targets_random	-
morex_contig_223453	selected_targets_random	-
morex_contig_2273161	selected_targets_random	-
morex_contig_232760	selected_targets_random	-
morex_contig_233886	selected_targets_random	-
morex_contig_236190	selected_targets_random	-
morex_contig_2404212	selected_targets_random	-
morex_contig_245421	selected_targets_random	-
morex_contig_2521070	selected_targets_random	-
morex_contig_2549713	selected_targets_random	-
morex_contig_255106	selected_targets_random	-
morex_contig_2556449	selected_targets_random	-
morex_contig_259258	selected_targets_random	-
morex_contig_261821	selected_targets_random	-
morex_contig_262486	selected_targets_random	-
morex_contig_2644060	selected_targets_random	-
morex_contig_270247	selected_targets_random	-
morex_contig_275437	selected_targets_random	-
morex_contig_276855	selected_targets_random	-
morex_contig_287660	selected_targets_random	-
morex_contig_300480	selected_targets_random	-
morex_contig_304099	selected_targets_random	-
morex_contig_310880	selected_targets_random	-
morex_contig_324193	selected_targets_random	-
morex_contig_343211	selected_targets_random	-
morex_contig_345416	selected_targets_random	-
morex_contig_37333	selected_targets_random	-
morex_contig_386542	selected_targets_random	-
morex_contig_38879	selected_targets_random	-
morex_contig_398200	selected_targets_random	-
morex_contig_43840	selected_targets_random	-
morex_contig_48082	selected_targets_random	-
morex_contig_56234	selected_targets_random	-
morex_contig_63796	selected_targets_random	-
morex_contig_671918	selected_targets_random	-
morex_contig_75556	selected_targets_random	-
morex_contig_77907	selected_targets_random	-
morex_contig_84942	selected_targets_random	-
morex_contig_8797	selected_targets_random	-
morex_contig_9051	selected_targets_random	-
morex_contig_10973	selected_targets_random	-
morex_contig_86235	selected_targets_random	-
morex_contig_100001	off_target_enrichment	-
morex_contig_100003	off_target_enrichment	-
morex_contig_100080	off_target_enrichment	-
morex_contig_100084	off_target_enrichment	-
morex_contig_100121	off_target_enrichment	-
morex_contig_100161	off_target_enrichment	-
morex_contig_100164	off_target_enrichment	-
morex_contig_10018	off_target_enrichment	-
morex_contig_100215	off_target_enrichment	-
morex_contig_100242	off_target_enrichment	-
morex_contig_1002640	off_target_enrichment	-
morex_contig_1002745	off_target_enrichment	-
morex_contig_100280	off_target_enrichment	-
morex_contig_100281	off_target_enrichment	-
morex_contig_100301	off_target_enrichment	-
morex_contig_100302	off_target_enrichment	-
morex_contig_10032	off_target_enrichment	-
morex_contig_100330	off_target_enrichment	-
morex_contig_100365	off_target_enrichment	-
morex_contig_100375	off_target_enrichment	-
morex_contig_100388	off_target_enrichment	-
morex_contig_100396	off_target_enrichment	-
morex_contig_100397	off_target_enrichment	-
morex_contig_100415	off_target_enrichment	-
morex_contig_100416	off_target_enrichment	-
morex_contig_100432	off_target_enrichment	-
morex_contig_1004507	off_target_enrichment	-
morex_contig_100486	off_target_enrichment	-
morex_contig_100487	off_target_enrichment	-
morex_contig_100489	off_target_enrichment	-
morex_contig_1005283	off_target_enrichment	-
morex_contig_100551	off_target_enrichment	-
morex_contig_100552	off_target_enrichment	-
morex_contig_100570	off_target_enrichment	-
morex_contig_100578	off_target_enrichment	-
morex_contig_1006202	off_target_enrichment	-
morex_contig_100635	off_target_enrichment	-
morex_contig_100666	off_target_enrichment	-
morex_contig_1006674	off_target_enrichment	-
morex_contig_100676	off_target_enrichment	-
morex_contig_100684	off_target_enrichment	-
morex_contig_100689	off_target_enrichment	-
morex_contig_100722	off_target_enrichment	-
morex_contig_100755	off_target_enrichment	-
morex_contig_100766	off_target_enrichment	-
morex_contig_100767	off_target_enrichment	-
morex_contig_100806	off_target_enrichment	-
morex_contig_100878	off_target_enrichment	-
morex_contig_100882	off_target_enrichment	-
morex_contig_100913	off_target_enrichment	-
morex_contig_100934	off_target_enrichment	-
morex_contig_100939	off_target_enrichment	-
morex_contig_100998	off_target_enrichment	-
morex_contig_101005	off_target_enrichment	-
morex_contig_101039	off_target_enrichment	-
morex_contig_101047	off_target_enrichment	-
morex_contig_1011051	off_target_enrichment	-
morex_contig_101117	off_target_enrichment	-
morex_contig_101119	off_target_enrichment	-
morex_contig_101147	off_target_enrichment	-
morex_contig_101150	off_target_enrichment	-
morex_contig_101153	off_target_enrichment	-
morex_contig_101160	off_target_enrichment	-
morex_contig_101164	off_target_enrichment	-
morex_contig_101185	off_target_enrichment	-
morex_contig_101190	off_target_enrichment	-
morex_contig_101196	off_target_enrichment	-
morex_contig_101199	off_target_enrichment	-
morex_contig_101214	off_target_enrichment	-
morex_contig_101216	off_target_enrichment	-
morex_contig_101278	off_target_enrichment	-
morex_contig_1012930	off_target_enrichment	-
morex_contig_101306	off_target_enrichment	-
morex_contig_101313	off_target_enrichment	-
morex_contig_101316	off_target_enrichment	-
morex_contig_1013268	off_target_enrichment	-
morex_contig_101348	off_target_enrichment	-
morex_contig_101349	off_target_enrichment	-
morex_contig_101359	off_target_enrichment	-
morex_contig_101385	off_target_enrichment	-
morex_contig_101419	off_target_enrichment	-
morex_contig_1014255	off_target_enrichment	-
morex_contig_101434	off_target_enrichment	-
morex_contig_101439	off_target_enrichment	-
morex_contig_10144	off_target_enrichment	-
morex_contig_101463	off_target_enrichment	-
morex_contig_101471	off_target_enrichment	-
morex_contig_1014759	off_target_enrichment	-
morex_contig_101499	off_target_enrichment	-
morex_contig_1015141	off_target_enrichment	-
morex_contig_1015263	off_target_enrichment	-
morex_contig_101574	off_target_enrichment	-
morex_contig_1015810	off_target_enrichment	-
morex_contig_101606	off_target_enrichment	-
morex_contig_101607	off_target_enrichment	-
morex_contig_101651	off_target_enrichment	-
morex_contig_101674	off_target_enrichment	-
morex_contig_1016983	off_target_enrichment	-
morex_contig_101700	off_target_enrichment	-
morex_contig_101796	off_target_enrichment	-
morex_contig_101800	off_target_enrichment	-
morex_contig_101829	off_target_enrichment	-
morex_contig_101834	off_target_enrichment	-
morex_contig_101856	off_target_enrichment	-
morex_contig_101897	off_target_enrichment	-
morex_contig_1018989	off_target_enrichment	-
morex_contig_101906	off_target_enrichment	-
morex_contig_101909	off_target_enrichment	-
morex_contig_101956	off_target_enrichment	-
morex_contig_101965	off_target_enrichment	-
morex_contig_101974	off_target_enrichment	-
morex_contig_1019992	off_target_enrichment	-
morex_contig_1020922	off_target_enrichment	-
morex_contig_102139	off_target_enrichment	-
morex_contig_102140	off_target_enrichment	-
morex_contig_1021600	off_target_enrichment	-
morex_contig_102196	off_target_enrichment	-
morex_contig_102303	off_target_enrichment	-
morex_contig_102305	off_target_enrichment	-
morex_contig_102324	off_target_enrichment	-
morex_contig_102328	off_target_enrichment	-
morex_contig_102331	off_target_enrichment	-
morex_contig_102358	off_target_enrichment	-
morex_contig_102407	off_target_enrichment	-
morex_contig_1024289	off_target_enrichment	-
morex_contig_102433	off_target_enrichment	-
morex_contig_1024377	off_target_enrichment	-
morex_contig_1024400	off_target_enrichment	-
morex_contig_102481	off_target_enrichment	-
morex_contig_10249	off_target_enrichment	-
morex_contig_102537	off_target_enrichment	-
morex_contig_102545	off_target_enrichment	-
morex_contig_10256	off_target_enrichment	-
morex_contig_102587	off_target_enrichment	-
morex_contig_102599	off_target_enrichment	-
morex_contig_102616	off_target_enrichment	-
morex_contig_102617	off_target_enrichment	-
morex_contig_102625	off_target_enrichment	-
morex_contig_10263	off_target_enrichment	-
morex_contig_102666	off_target_enrichment	-
morex_contig_102748	off_target_enrichment	-
morex_contig_102790	off_target_enrichment	-
morex_contig_102792	off_target_enrichment	-
morex_contig_102803	off_target_enrichment	-
morex_contig_102810	off_target_enrichment	-
morex_contig_102816	off_target_enrichment	-
morex_contig_102826	off_target_enrichment	-
morex_contig_102877	off_target_enrichment	-
morex_contig_102894	off_target_enrichment	-
morex_contig_102910	off_target_enrichment	-
morex_contig_102917	off_target_enrichment	-
morex_contig_102948	off_target_enrichment	-
morex_contig_102990	off_target_enrichment	-
morex_contig_102999	off_target_enrichment	-
morex_contig_1030422	off_target_enrichment	-
morex_contig_1030431	off_target_enrichment	-
morex_contig_103063	off_target_enrichment	-
morex_contig_1030743	off_target_enrichment	-
morex_contig_103083	off_target_enrichment	-
morex_contig_103084	off_target_enrichment	-
morex_contig_103096	off_target_enrichment	-
morex_contig_103108	off_target_enrichment	-
morex_contig_103123	off_target_enrichment	-
morex_contig_103126	off_target_enrichment	-
morex_contig_103150	off_target_enrichment	-
morex_contig_1031758	off_target_enrichment	-
morex_contig_103180	off_target_enrichment	-
morex_contig_103192	off_target_enrichment	-
morex_contig_103193	off_target_enrichment	-
morex_contig_1032007	off_target_enrichment	-
morex_contig_1032051	off_target_enrichment	-
morex_contig_103281	off_target_enrichment	-
morex_contig_1032980	off_target_enrichment	-
morex_contig_103305	off_target_enrichment	-
morex_contig_103341	off_target_enrichment	-
morex_contig_103405	off_target_enrichment	-
morex_contig_103425	off_target_enrichment	-
morex_contig_103427	off_target_enrichment	-
morex_contig_1034740	off_target_enrichment	-
morex_contig_103495	off_target_enrichment	-
morex_contig_103588	off_target_enrichment	-
morex_contig_103603	off_target_enrichment	-
morex_contig_10361	off_target_enrichment	-
morex_contig_103636	off_target_enrichment	-
morex_contig_103655	off_target_enrichment	-
morex_contig_10369	off_target_enrichment	-
morex_contig_103749	off_target_enrichment	-
morex_contig_103835	off_target_enrichment	-
morex_contig_103836	off_target_enrichment	-
morex_contig_103847	off_target_enrichment	-
morex_contig_103851	off_target_enrichment	-
morex_contig_103877	off_target_enrichment	-
morex_contig_103927	off_target_enrichment	-
morex_contig_103944	off_target_enrichment	-
morex_contig_103960	off_target_enrichment	-
morex_contig_103963	off_target_enrichment	-
morex_contig_104051	off_target_enrichment	-
morex_contig_1040661	off_target_enrichment	-
morex_contig_104080	off_target_enrichment	-
morex_contig_104089	off_target_enrichment	-
morex_contig_10409	off_target_enrichment	-
morex_contig_104125	off_target_enrichment	-
morex_contig_104129	off_target_enrichment	-
morex_contig_104161	off_target_enrichment	-
morex_contig_104207	off_target_enrichment	-
morex_contig_104261	off_target_enrichment	-
morex_contig_104265	off_target_enrichment	-
morex_contig_104343	off_target_enrichment	-
morex_contig_1043804	off_target_enrichment	-
morex_contig_104381	off_target_enrichment	-
morex_contig_104441	off_target_enrichment	-
morex_contig_104497	off_target_enrichment	-
morex_contig_104511	off_target_enrichment	-
morex_contig_104566	off_target_enrichment	-
morex_contig_104571	off_target_enrichment	-
morex_contig_1045833	off_target_enrichment	-
morex_contig_1046393	off_target_enrichment	-
morex_contig_1046403	off_target_enrichment	-
morex_contig_1046559	off_target_enrichment	-
morex_contig_104683	off_target_enrichment	-
morex_contig_1047154	off_target_enrichment	-
morex_contig_1047210	off_target_enrichment	-
morex_contig_104748	off_target_enrichment	-
morex_contig_1047918	off_target_enrichment	-
morex_contig_104818	off_target_enrichment	-
morex_contig_104819	off_target_enrichment	-
morex_contig_1048616	off_target_enrichment	-
morex_contig_104874	off_target_enrichment	-
morex_contig_104897	off_target_enrichment	-
morex_contig_104901	off_target_enrichment	-
morex_contig_104909	off_target_enrichment	-
morex_contig_104968	off_target_enrichment	-
morex_contig_1049886	off_target_enrichment	-
morex_contig_105079	off_target_enrichment	-
morex_contig_105114	off_target_enrichment	-
morex_contig_1051303	off_target_enrichment	-
morex_contig_105138	off_target_enrichment	-
morex_contig_1051831	off_target_enrichment	-
morex_contig_105222	off_target_enrichment	-
morex_contig_1052761	off_target_enrichment	-
morex_contig_105334	off_target_enrichment	-
morex_contig_105335	off_target_enrichment	-
morex_contig_105338	off_target_enrichment	-
morex_contig_1053387	off_target_enrichment	-
morex_contig_105347	off_target_enrichment	-
morex_contig_10535	off_target_enrichment	-
morex_contig_1053517	off_target_enrichment	-
morex_contig_105361	off_target_enrichment	-
morex_contig_105362	off_target_enrichment	-
morex_contig_105379	off_target_enrichment	-
morex_contig_1053855	off_target_enrichment	-
morex_contig_1053878	off_target_enrichment	-
morex_contig_1053992	off_target_enrichment	-
morex_contig_105431	off_target_enrichment	-
morex_contig_105439	off_target_enrichment	-
morex_contig_1054632	off_target_enrichment	-
morex_contig_105480	off_target_enrichment	-
morex_contig_105488	off_target_enrichment	-
morex_contig_105489	off_target_enrichment	-
morex_contig_105530	off_target_enrichment	-
morex_contig_105549	off_target_enrichment	-
morex_contig_10556	off_target_enrichment	-
morex_contig_105580	off_target_enrichment	-
[truncated: 21,410 more rows]

## Sheet: Table_S6
Table S6 Characteristics of outlier loci identified by the selection scans.
Reference target	Popseq map Mascher 2013		Popseq map Beier 2017		Fay&Wu Hnorm	DRI*	SweeD CLR**	Outlier test	Selected features		Target sequence ID	IBGSC 2017 Genes	Barley annotation	Arabidopsis annotation
	Chromosome	Position, cM	Chromosome	Position, cM					Popseq map Mascher 2013	Popseq map Beier 2017				TAIR10 ID	Short name 1	Full name 1	Short name 2	Full name 2	Short name 3	Full name 3	Short name 4	Full name 4	Short name 5	Full name 5
morex_contig_42002_RC	1	47.8277	1	47.9511	0.143666	14.2632	1.10251	DRI	-	-	seq40	HORVU1Hr1G029220.1	-	AT4G18960	AG	AGAMOUS	-	-	-	-	-	-	-	-
morex_contig_71104_RC	1	47.9462	1	48.2295	-5.0417	3.19668	1.23332	Hnorm	-	-	seq162	HORVU1Hr1G020400.19	-	AT4G02570	ATCUL1	cullin 1	AXR6	AUXIN RESISTANT 6	CUL1	cullin 1	-	-	-	-
morex_contig_1558833	1	48.0878	1	48.2295	-4.8421	6.04545	1.10784	Hnorm	-	-	seq564	HORVU1Hr1G021540.17	-	AT5G18620	CHR17	chromatin remodeling factor17	-	-	-	-	-	-	-	-
morex_contig_132235_RC	1	87.8746	1	83.4768	-4.69248	4.44423	2.18238	CLR,Hnorm	1	3	seq322	HORVU1Hr1G072850.1	-	AT5G02030	BLH9	BEL1-LIKE HOMEODOMAIN 9	BLR	BELLRINGER	HB-6	-	LSN	LARSON	PNY	PENNYWISE
AK355447	1	100.142	1	100.779	-0.10944	4.86144	3.87975	CLR	-	-	seq207	HORVU1Hr1G080950.5	-	AT4G18240	ATSS4	ARABIDOPSIS THALIANA STARCH SYNTHASE 4	SS4	starch synthase 4	SSIV	STARCH SYNTHASE 4	-	-	-	-
morex_contig_37815	1	125.082	1	125.368	0.289327	53.2083	0.061699	DRI	-	-	seq108	HORVU1Hr1G090080.2	-	AT1G53090	SPA4	SPA1-related 4	-	-	-	-	-	-	-	-
morex_contig_56054	2	6.51558	2	6.44476	-	11.6334	0.906343	DRI	-	-	-	-	-	-	-	-	-	-	-	-	-	-	-	-
morex_contig_160155	2	33.4986	-	-	-4.84712	-	2.18238	CLR,Hnorm	2	-	-	-	-	-	-	-	-	-	-	-	-	-	-	-
DQ411320	2	50.0463	2	47.7781	0	13.1575	-	DRI	-	-	seq57	HORVU2Hr1G023180.1	FT4	AT1G65480	FT	FLOWERING LOCUS T	-	-	-	-	-	-	-	-
morex_contig_45930	2	57.8612	2	57.7195	-	4.03953	2.18238	CLR	-	-	-	-	-	-	-	-	-	-	-	-	-	-	-	-
morex_contig_54264	2	58.0524	2	58.6779	-5.31566	3.03911	1.0632	Hnorm	-	-	seq345	HORVU2Hr1G061090.1	-	AT5G65700	BAM1	beta-amylase 1	-	-	-	-	-	-	-	-
morex_contig_37282_RC	2	58.0737	2	58.7819	-5.02833	18.1031	3.88133	CLR,DRI,Hnorm	3	5	seq631	HORVU2Hr1G058940.3	-	AT4G20910	CRM2	CORYMBOSA 2	HEN1	HUA ENHANCER 1	-	-	-	-	-	-
bowman_contig_928173	2	58.0737	-	-	0	12.7721	0.035574	DRI	-	-	seq404	HORVU2Hr1G043920.3	-	AT4G15210	AT-BETA-AMY	-	ATBETA-AMY	ARABIDOPSIS THALIANA BETA-AMYLASE	BAM5	beta-amylase 5	BMY1	-	RAM1	REDUCED BETA AMYLASE 1
morex_contig_45974	2	58.6402	2	58.6402	-2.11059	-	3.20713	CLR	-	-	seq148	HORVU2Hr1G063800.7	-	AT5G60910	AGL8	AGAMOUS-like 8	FUL	FRUITFULL	-	-	-	-	-	-
morex_contig_45976	2	58.7819	2	58.7819	0.091455	31.1471	0.035574	DRI	-	-	seq530	HORVU0Hr1G039040.9	-	AT5G49160	DDM2	DECREASED DNA METHYLATION 2	DMT01	DNA METHYLTRANSFERASE 01	DMT1	DNA METHYLTRANSFERASE 1	MET1	methyltransferase 1	MET2	METHYLTRANSFERASE 2
morex_contig_78457	2	58.7819	2	59.3484	0	28.8211	0.035574	DRI	-	-	-	-	-	-	-	-	-	-	-	-	-	-	-	-
morex_contig_1567582	2	59.4193	2	58.6402	0	41.7705	1.00046	DRI	-	-	seq101	HORVU2Hr1G063420.1	-	AT2G23080	CKA3	casein kinase II, alpha chain 3	-	-	-	-	-	-	-	-
morex_contig_1561605	2	59.4193	2	58.6402	-5.12148	31.7115	1.42137	DRI,Hnorm	4	4	seq39	HORVU2Hr1G061320.1	-	AT4G08150	BP	BREVIPEDICELLUS	BP1	BREVIPEDICELLUS 1	KNAT1	KNOTTED-like from Arabidopsis thaliana	-	-	-	-
AK375953	2	81.7989	2	82.5071	0.188072	16.2226	2.5706	CLR,DRI	5	6	seq513	HORVU2Hr1G094780.2	-	AT4G25480	ATCBF3	-	CBF3	C-REPEAT BINDING FACTOR 3	DREB1A	dehydration response element B1A	-	-	-	-
morex_contig_1561585	2	132.578	2	132.153	-	3.16303	3.12223	CLR	-	-	-	-	-	-	-	-	-	-	-	-	-	-	-	-
morex_contig_38184	3	20.5737	3	20.3966	-4.84712	4.75689	0.977382	Hnorm	-	-	-	-	-	-	-	-	-	-	-	-	-	-	-	-
morex_contig_161099	3	28.2934	3	30.3764	-1.5307	-	2.37697	CLR	-	-	-	-	-	-	-	-	-	-	-	-	-	-	-	-
DQ297407	3	45.5499	3	48.1053	0.291008	17.2093	0.035574	DRI	-	-	seq55	-	FT2	AT4G20370	TSF	TWIN SISTER OF FT	-	-	-	-	-	-	-	-
morex_contig_137886_RC	3	45.8215	3	45.8215	-1.93967	12.0709	1.10795	DRI	-	-	seq508	HORVU3Hr1G020300.36	-	AT3G28730	ATHMG	high mobility group	HMG	high mobility group	NFD	NUCLEOSOME/CHROMATIN ASSEMBLY FACTOR D	SSRP1	-	-	-
morex_contig_53805_RC	3	45.8215	3	45.8215	-2.58322	15.4229	1.00048	DRI	-	-	seq518	HORVU3Hr1G019590.2	-	AT3G61250	AtMYB17	myb domain protein 17	LMI2	LATE MERISTEM IDENTITY2	MYB17	myb domain protein 17	-	-	-	-
morex_contig_1558090_RC	3	46.034	3	45.8215	-4.34161	24.5435	-	DRI,Hnorm	6	7	seq373	HORVU3Hr1G020470.1	-	AT2G02760	ATUBC2	ubiquiting-conjugating enzyme 2	UBC2	ubiquitin-conjugating enzyme 2	-	-	-	-	-	-
morex_contig_136208_RC	3	50.714	3	47.1481	0.179852	73.0189	1.00155	DRI	-	-	seq92	HORVU3Hr1G026650.1	-	AT4G18960	AG	AGAMOUS	-	-	-	-	-	-	-	-
morex_contig_135610_RC	3	52.03	3	46.3458	0.254411	95.2941	1.00174	DRI	-	-	seq178	HORVU3Hr1G025750.1	-	AT5G05660	ATNFXL2	Arabidopsis NF-X like 2	EBI	EARLY BIRD	NFXL2	NFX1-like 2	-	-	-	-
morex_contig_2547149	3	56.7281	3	57.2238	-4.84712	-	-	Hnorm	-	-	-	-	-	-	-	-	-	-	-	-	-	-	-	-
morex_contig_138404	3	76.3456	-	-	-	3.00745	2.43492	CLR	-	-	-	-	-	-	-	-	-	-	-	-	-	-	-	-
morex_contig_1560709	3	84.2068	3	84.6317	-	14.838	0.971523	DRI	-	-	-	-	-	-	-	-	-	-	-	-	-	-	-	-
morex_contig_40562	3	90.1558	3	90.2266	-4.43487	0.543652	0.61713	Hnorm	-	-	seq306	HORVU3Hr1G084990.1	-	AT2G38110	ATGPAT6	GLYCEROL-3-PHOSPHATE ACYLTRANSFERASE 6	GPAT6	glycerol-3-phosphate acyltransferase 6	-	-	-	-	-	-
morex_contig_6163	3	98.6544	3	98.6544	-4.35179	3.6348	1.57309	Hnorm	-	-	seq36	HORVU3Hr1G087390.1	-	AT2G37060	NF-YB8	nuclear factor Y, subunit B8	-	-	-	-	-	-	-	-
morex_contig_275148	3	104.32	3	104.391	-6.51266	-	2.18238	CLR,Hnorm	7	8	-	-	-	-	-	-	-	-	-	-	-	-	-	-
morex_contig_54272	3	108.428	3	108.428	-	15.9971	0.601625	DRI	-	-	-	-	-	-	-	-	-	-	-	-	-	-	-	-
morex_contig_41521_RC	3	108.428	3	108.428	-3.37921	17.102	0.994409	DRI	-	-	seq618	HORVU3Hr1G090440.4	NAC012	AT2G17040	anac036	NAC domain containing protein 36	NAC036	NAC domain containing protein 36	-	-	-	-	-	-
morex_contig_54404	3	112.869	3	115.743	-	18.2709	0.883838	DRI	-	-	-	-	-	-	-	-	-	-	-	-	-	-	-	-
morex_contig_1560000	3	132.932	3	131.657	-3.12196	3.92716	4.47529	CLR	-	-	-	-	-	-	-	-	-	-	-	-	-	-	-	-
morex_contig_243551	3	154.887	3	152.449	0.254411	14.1317	1.00168	DRI	-	-	seq390	HORVU3Hr1G114310.2	-	AT1G79000	ATHAC1	ARABIDOPSIS HISTONE ACETYLTRANSFERASE OF THE CBP FAMILY 1	ATHPCAT2	ARABIDOPSIS THALIANA P300/CBP ACETYLTRANSFERASE-RELATED PROTEIN 2	HAC1	histone acetyltransferase of the CBP family 1	PCAT2	P300/CBP ACETYLTRANSFERASE-RELATED PROTEIN 2	-	-
morex_contig_39732	4	2.90368	4	3.47025	-	-	2.12507	CLR	-	-	-	-	-	-	-	-	-	-	-	-	-	-	-	-
bowman_contig_15343_RC	4	20.8924	4	30.7202	0.124803	12.0263	0.985671	DRI	-	-	seq197	HORVU4Hr1G005670.3	-	AT5G12840	ATHAP2A	-	EMB2220	EMBRYO DEFECTIVE 2220	HAP2A	-	NF-YA1	nuclear factor Y, subunit A1	-	-
morex_contig_47108	4	40.0142	4	40.0142	-	11.8959	0.977382	DRI	-	-	-	-	-	-	-	-	-	-	-	-	-	-	-	-
morex_contig_45399	4	43.4844	4	43.4844	-4.56551	2.47214	-	Hnorm	-	-	seq409	HORVU4Hr1G011260.1	-	AT2G39810	HOS1	HIGH EXPRESSION OF OSMOTICALLY RESPONSIVE GENES 1	-	-	-	-	-	-	-	-
morex_contig_6818	4	43.6261	4	43.6261	-4.78902	-	2.12421	CLR,Hnorm	8	9	-	-	-	-	-	-	-	-	-	-	-	-	-	-
morex_contig_44067_RC	4	51.1331	4	51.4164	0.091455	20.4383	-	DRI	-	-	seq639	HORVU4Hr1G048700.1	-	AT2G47890	COL13	CONSTANS-LIKE 13	-	-	-	-	-	-	-	-
bowman_contig_847295_RC	4	51.3456	-	-	0.091455	-	2.15721	CLR	-	-	seq406	-	-	AT3G52850	ATELP	ARABIDOPSIS THALIANA EPIDERMAL GROWTH FACTOR RECEPTOR-LIKE PROTEIN	ATELP1	-	ATVSR1	-	BP-80	-	BP80	-
morex_contig_67081	4	51.3456	4	51.2748	0	13.33	0.025608	DRI	-	-	-	-	-	-	-	-	-	-	-	-	-	-	-	-
morex_contig_55803_RC	4	51.4041	4	51.3297	-3.01504	-	2.4646	CLR	-	-	seq662	HORVU4Hr1G053740.8	-	AT4G02020	EZA1	-	SDG10	SET DOMAIN-CONTAINING PROTEIN 10	SWN	SWINGER	-	-	-	-
morex_contig_44506_RC	4	51.4041	4	51.3297	0.091455	13.1802	1.10689	DRI	-	-	seq384	HORVU4Hr1G025080.3	-	AT5G60410	ATSIZ1	-	SIZ1	-	-	-	-	-	-	-
morex_contig_45564	4	52.1955	4	51.2748	-3.13792	8.9645	2.18238	CLR	-	-	seq283	-	-	AT3G56850	AREB3	ABA-responsive element binding protein 3	DPBF3	-	-	-	-	-	-	-
morex_contig_137153_RC	4	63.2436	4	63.9518	-3.26136	1.63551	2.39387	CLR	-	-	seq327	HORVU4Hr1G069350.2	-	AT3G21060	RBL	RbBP5 LIKE	-	-	-	-	-	-	-	-
morex_contig_60056	4	81.5692	4	85.839	-4.09686	15.0655	0.628692	DRI	-	-	seq193	HORVU4Hr1G078410.2	-	AT4G40060	ATHB-16	-	ATHB16	homeobox protein 16	HB16	homeobox protein 16	-	-	-	-
morex_contig_2550537	5	13.1944	5	14.6417	-2.1798	7.74062	2.06829	CLR	-	-	-	-	-	-	-	-	-	-	-	-	-	-	-	-
morex_contig_136756	5	44.1319	-	-	0	24.1333	2.38155	CLR,DRI	9	-	seq434	HORVU5Hr1G045640.7	-	AT3G04060	anac046	NAC domain containing protein 46	NAC046	NAC domain containing protein 46	-	-	-	-	-	-
morex_contig_72933	5	47.0139	5	48.2639	-2.57671	9.88131	5.89509	CLR	-	-	-	-	-	-	-	-	-	-	-	-	-	-	-	-
morex_contig_42363_RC	5	69.3056	5	69.3056	-2.89164	24.9362	0.674906	DRI	-	-	seq637	HORVU5Hr1G069620.26	-	AT4G24560	UBP16	ubiquitin-specific protease 16	-	-	-	-	-	-	-	-
morex_contig_138324	5	107.569	-	-	-2.11178	-	2.12421	CLR	-	-	-	-	-	-	-	-	-	-	-	-	-	-	-	-
bowman_contig_142733	5	136.607	5	135.949	-5.09671	3.94114	2.67652	CLR,Hnorm	10	10	seq442	HORVU5Hr1G103580.2	-	AT5G46210	ATCUL4	-	CUL4	cullin4	-	-	-	-	-	-
morex_contig_43123	5	168.889	5	169.375	-	4.68509	2.49441	CLR	-	-	-	-	-	-	-	-	-	-	-	-	-	-	-	-
morex_contig_133972	6	24.5042	6	16.3761	0.188072	5.17391	3.78928	CLR	-	-	-	-	-	-	-	-	-	-	-	-	-	-	-	-
morex_contig_163123	6	30.2408	6	30.2408	-	10.2843	0.865781	DRI	-	-	-	-	-	-	-	-	-	-	-	-	-	-	-	-
morex_contig_52929	6	52.6204	1	54.9496	-	12.0916	0.557255	DRI	-	-	-	-	-	-	-	-	-	-	-	-	-	-	-	-
AK357081	6	52.762	6	52.6204	-5.0964	2.22796	1.00305	Hnorm	-	-	seq229	HORVU6Hr1G030600.2	-	AT5G63860	UVR8	UVB-RESISTANCE 8	-	-	-	-	-	-	-	-
morex_contig_1574297	6	53.6024	6	49.7367	-4.72048	-	1.98595	CLR,Hnorm	11	11	-	-	-	-	-	-	-	-	-	-	-	-	-	-
morex_contig_1560606_RC	6	53.6024	6	49.7367	0.179852	16.9167	0.473982	DRI	-	-	seq369	HORVU6Hr1G019700.2	-	AT5G43270	SPL2	squamosa promoter binding protein-like 2	-	-	-	-	-	-	-	-
morex_contig_39434	6	66.3598	6	66.7847	-	3.80213	2.15392	CLR	-	-	-	-	-	-	-	-	-	-	-	-	-	-	-	-
barke_contig_298691	6	99.1501	-	-	-4.29025	2.35852	3.5345	CLR,Hnorm	12	-	seq277	HORVU6Hr1G084650.1	-	AT4G28080	-	-	-	-	-	-	-	-	-	-
morex_contig_1560042	6	100.85	-	-	-	20.936	-	DRI	-	-	-	-	-	-	-	-	-	-	-	-	-	-	-	-
morex_contig_40381	7	20.3966	7	20.3966	-	12.5112	-	DRI	-	-	-	-	-	-	-	-	-	-	-	-	-	-	-	-
morex_contig_1560804	7	67.2805	7	67.2805	-4.84246	1.87467	0.035574	Hnorm	-	-	seq400	HORVU7Hr1G041450.33	-	AT2G28290	CHR3	CHROMATIN REMODELING COMPLEX SUBUNIT R 3	SYD	SPLAYED	-	-	-	-	-	-
morex_contig_92454	7	67.6345	7	67.6606	-	10.466	0.74492	DRI	-	-	-	-	-	-	-	-	-	-	-	-	-	-	-	-
BG369393	7	67.6345	7	65.9605	0	18.274	0.999393	DRI	-	-	seq567	HORVU7Hr1G039700.1	-	AT3G04060	anac046	NAC domain containing protein 46	NAC046	NAC domain containing protein 46	-	-	-	-	-	-
morex_contig_1559680	7	69.5595	7	68.0017	-	10.7545	0.993145	DRI	-	-	-	-	-	-	-	-	-	-	-	-	-	-	-	-
morex_contig_53730	7	69.5595	7	70.0679	0.325913	25.9	0.996798	DRI	-	-	seq202	HORVU7Hr1G050530.1	-	AT2G42280	FLOWERING BHLH 4	-	-	-	-	-	-	-	-	-
morex_contig_1566622_RC	7	70.6091	7	70.6091	-2.586	8.2268	3.21375	CLR	-	-	seq359	HORVU7Hr1G069840.1	-	AT4G04885	PCFS4	PCF11P-similar protein 4	-	-	-	-	-	-	-	-
morex_contig_38788	7	70.6091	7	70.5382	-2.77738	2.35688	2.26415	CLR	-	-	seq423	HORVU7Hr1G076310.14	-	AT1G71692	AGL12	AGAMOUS-like 12	XAL1	XAANTAL1	-	-	-	-	-	-
morex_contig_2548236	7	70.6091	7	70.5382	-5.58631	4.62478	1.14545	Hnorm	-	-	seq545	HORVU7Hr1G076250.1	-	At2G02450	-	LONG VEGETATIVE PHASE 1	-	-	-	-	-	-	-	-
morex_contig_47699	7	70.8033	7	77.248	-	13.7522	-	DRI	-	-	-	-	-	-	-	-	-	-	-	-	-	-	-	-
morex_contig_1567295	7	70.8215	7	70.5382	-5.86381	8.44792	3.2935	CLR,Hnorm	13	12	seq100	HORVU7Hr1G070870.4	-	AT1G01060	LHY	LATE ELONGATED HYPOCOTYL	LHY1	LATE ELONGATED HYPOCOTYL 1	-	-	-	-	-	-
morex_contig_158492	7	75.2125	7	74.5751	-5.31566	-	3.29347	CLR,Hnorm	14	13	seq105	-	-	AT4G16100	-	-	-	-	-	-	-	-	-	-
morex_contig_194402	7	76.4661	7	76.2896	-	15.2258	-	DRI	-	-	-	-	-	-	-	-	-	-	-	-	-	-	-	-
morex_contig_40601_RC	7	76.4661	7	78.9133	0.254411	22.9404	0.879503	DRI	-	-	seq669	HORVU7Hr1G091240.1	AMY	AT4G25000	AMY1	alpha-amylase-like	ATAMY1	-	-	-	-	-	-	-
morex_contig_370071	7	76.4661	7	74.7362	-4.66263	-	1.63602	Hnorm	-	-	-	-	-	-	-	-	-	-	-	-	-	-	-	-
morex_contig_2547662_RC	7	76.5581	7	75.2125	-2.586	26.2	3.291	CLR,DRI	15	14	seq627	HORVU7Hr1G078800.10	-	AT5G23150	HUA2	ENHANCER OF AG-4 2	-	-	-	-	-	-	-	-
morex_contig_8411	7	84.4547	7	84.3484	-4.57941	-	-	Hnorm	-	-	-	-	-	-	-	-	-	-	-	-	-	-	-	-
morex_contig_274295	7	89.1365	-	-	-6.15295	3.29005	6.35432	CLR,Hnorm	16	-	-	-	-	-	-	-	-	-	-	-	-	-	-	-
morex_contig_442040	7	92.2096	7	92.2096	0.12288	25.2113	0.976801	DRI	-	-	seq171	HORVU7Hr1G098110.5	-	AT5G06720	ATPA2	peroxidase 2	PA2	peroxidase 2	-	-	-	-	-	-
morex_contig_37799	7	92.3023	7	91.7681	-	11.1039	0.937583	DRI	-	-	-	-	-	-	-	-	-	-	-	-	-	-	-	-
morex_contig_274814	7	109.731	7	106.792	-4.84712	-	-	Hnorm	-	-	-	-	-	-	-	-	-	-	-	-	-	-	-	-
morex_contig_38926	-	-	1	57.2946	-	2.07192	2.40658	CLR	-	-	-	-	-	-	-	-	-	-	-	-	-	-	-	-
morex_contig_2550390	-	-	1	110.242	-	12.9434	0.98002	DRI	-	-	-	-	-	-	-	-	-	-	-	-	-	-	-	-
AK356525	-	-	1	48.2295	-4.88092	12	-	DRI,Hnorm	-	1	seq221	-	-	AT3G05040	HST	HASTY	HST1	HASTY 1	-	-	-	-	-	-
morex_contig_436053	-	-	2	45.7399	-	8.44444	3.6543	CLR	-	-	-	-	-	-	-	-	-	-	-	-	-	-	-	-
morex_contig_1604776	-	-	-	-	-	12.2556	0.5062	DRI	-	-	-	-	-	-	-	-	-	-	-	-	-	-	-	-
morex_contig_1604783	-	-	2	54.3909	0.091455	11.7992	0.634648	DRI	-	-	-	-	-	-	-	-	-	-	-	-	-	-	-	-
morex_contig_50820	-	-	2	67.4929	-4.43127	4.72711	-	Hnorm	-	-	-	-	-	-	-	-	-	-	-	-	-	-	-	-
HVVMRX83KhA0148O16_c1	-	-	-	-	-2.18259	5.21705	7.132	CLR	-	-	seq375	HORVU3Hr1G078600.2	-	AT3G63060	EDL3	EID1-like 3	-	-	-	-	-	-	-	-
morex_contig_78910	-	-	3	45.8215	-	23.6809	0.978508	DRI	-	-	-	-	-	-	-	-	-	-	-	-	-	-	-	-
morex_contig_127115	-	-	3	43.6949	-	17.0429	0.483031	DRI	-	-	-	-	-	-	-	-	-	-	-	-	-	-	-	-
morex_contig_1587041	-	-	3	55.2429	-	14.6018	0.417789	DRI	-	-	-	-	-	-	-	-	-	-	-	-	-	-	-	-
morex_contig_39739	-	-	3	152.449	0	29.759	1.00124	DRI	-	-	seq449	-	-	AT5G02600	NAKR1	SODIUM POTASSIUM ROOT DEFECTIVE 1	NPCC6	nuclear-enriched phloem companion cell gene 6	-	-	-	-	-	-
bowman_contig_1982010	-	-	3	98.6544	-4.59889	5.28034	0.150434	Hnorm	-	-	-	-	-	-	-	-	-	-	-	-	-	-	-	-
morex_contig_1578534	-	-	3	46.1048	-5.02834	-	-	Hnorm	-	-	-	-	-	-	-	-	-	-	-	-	-	-	-	-
morex_contig_70594	-	-	4	51.2748	-	12.0863	-	DRI	-	-	-	-	-	-	-	-	-	-	-	-	-	-	-	-
morex_contig_67393	-	-	4	51.2748	-	11.8874	-	DRI	-	-	-	-	-	-	-	-	-	-	-	-	-	-	-	-
morex_contig_247997	-	-	4	51.3297	-	10.593	-	DRI	-	-	-	-	-	-	-	-	-	-	-	-	-	-	-	-
morex_contig_46108	-	-	4	39.9079	-4.08435	12.3678	0.944904	DRI	-	-	seq525	HORVU4Hr1G009730.5	-	AT4G08150	BP	BREVIPEDICELLUS	BP1	BREVIPEDICELLUS 1	KNAT1	KNOTTED-like from Arabidopsis thaliana	-	-	-	-
morex_contig_120401	-	-	4	51.3297	-4.60234	-	-	Hnorm	-	-	-	-	-	-	-	-	-	-	-	-	-	-	-	-
morex_contig_51474	-	-	4	52.3214	-4.81327	3.13393	-	Hnorm	-	-	seq393	-	-	AT5G66870	ASL1	ASYMMETRIC LEAVES 2-like 1	LBD36	LATERAL ORGAN BOUNDARIES DOMAIN GENE 36	-	-	-	-	-	-
morex_contig_46461	-	-	5	57.4636	-	11.8502	-	DRI	-	-	-	-	-	-	-	-	-	-	-	-	-	-	-	-
morex_contig_51884	-	-	6	52.8329	-	10.4996	0.994409	DRI	-	-	-	-	-	-	-	-	-	-	-	-	-	-	-	-
morex_contig_275113	7	-	7	67.9887	-1.94827	-	4.24782	CLR	-	-	-	-	-	-	-	-	-	-	-	-	-	-	-	-
morex_contig_57351	7	-	-	-	-	21.9158	-	DRI	-	-	-	-	-	-	-	-	-	-	-	-	-	-	-	-
morex_contig_64969	7	-	-	-	-	14.0066	0.932104	DRI	-	-	-	-	-	-	-	-	-	-	-	-	-	-	-	-
morex_contig_72588	7	-	7	81.5156	-	12.2738	0.035574	DRI	-	-	-	-	-	-	-	-	-	-	-	-	-	-	-	-
morex_contig_138434	7	-	7	66.0765	-	11.619	-	DRI	-	-	-	-	-	-	-	-	-	-	-	-	-	-	-	-
morex_contig_2553883	7	-	7	81.5156	-	11.2834	0.035574	DRI	-	-	-	-	-	-	-	-	-	-	-	-	-	-	-	-
morex_contig_77746	7	-	-	-	-	10.7134	-	DRI	-	-	-	-	-	-	-	-	-	-	-	-	-	-	-	-
morex_contig_47967	7	-	7	67.6606	0.192893	20.0359	0.999216	DRI	-	-	-	-	-	-	-	-	-	-	-	-	-	-	-	-
morex_contig_97580	7	-	7	68.0017	0.092892	27.3441	0.971088	DRI	-	-	-	-	-	-	-	-	-	-	-	-	-	-	-	-
morex_contig_1560516	7	-	7	75.0708	-4.68296	2.24602	0.109493	Hnorm	-	-	seq177	-	-	AT1G56170	ATHAP5B	-	HAP5B	-	NF-YC2	nuclear factor Y, subunit C2	-	-	-	-
AK358763	-	-	-	-	0.091455	-	1.96199	CLR	-	-	seq252	-	-	AT4G20400	JMJ14	JUMONJI 14	PKDM7B	-	-	-	-	-	-	-
morex_contig_83448_RC	-	-	1	67.7349	-2.25137	11.7628	6.23276	CLR,DRI	-	2	seq188	HORVU1Hr1G066980.1	-	AT5G44280	ATRING1A	ARABIDOPSIS THALIANA RING 1A	RING1A	RING 1A	-	-	-	-	-	-
morex_contig_475398	-	-	-	-	-5.21768	1.05012	3.28154	CLR,Hnorm	-	-	-	-	-	-	-	-	-	-	-	-	-	-	-	-
morex_contig_100416	-	-	-	-	-6.07421	7.15832	6.77412	CLR,Hnorm	-	-	-	-	-	-	-	-	-	-	-	-	-	-	-	-
BI947041	-	-	7	68.0017	-	18.6145	0.998197	DRI	-	-	seq572	HORVU7Hr1G046660.6	-	AT1G18100	E12A11	-	MFT	MOTHER OF FT AND TFL1	-	-	-	-	-	-
morex_contig_133358	-	-	7	76.4164	-	14.2703	-	DRI	-	-	-	-	-	-	-	-	-	-	-	-	-	-	-	-
morex_contig_100388	-	-	7	75.0708	-	13.0366	0.990931	DRI	-	-	-	-	-	-	-	-	-	-	-	-	-	-	-	-
morex_contig_65117	-	-	3	33.6592	-	12.663	-	DRI	-	-	-	-	-	-	-	-	-	-	-	-	-	-	-	-
morex_contig_164614	-	-	5	59.4475	-	10.7656	0.937583	DRI	-	-	-	-	-	-	-	-	-	-	-	-	-	-	-	-
morex_contig_171421	-	-	2	62.4646	-	10.6813	0.896505	DRI	-	-	-	-	-	-	-	-	-	-	-	-	-	-	-	-
morex_contig_168851	-	-	3	48.1053	-	10.1351	-	DRI	-	-	-	-	-	-	-	-	-	-	-	-	-	-	-	-
AK371504	-	-	5	79.7466	0.176259	12.0326	0.950942	DRI	-	-	seq440	HORVU5Hr1G073140.1	-	AT2G42280	FLOWERING BHLH 4	-	-	-	-	-	-	-	-	-
HVVMRXALLhA0669P06_c3	-	-	-	-	0.092892	12.4286	0.022118	DRI	-	-	seq195	HORVU7Hr1G097110.7	-	AT4G31820	ENP	ENHANCER OF PINOID	MAB4	MACCHI-BOU 4	NPY1	NAKED PINS IN YUC MUTANTS 1	-	-	-	-
HVVMRX83KhA0181L03_c1	-	-	-	-	0	17.0357	0.981762	DRI	-	-	seq288	HORVU1Hr1G027620.2	-	AT3G28730	ATHMG	high mobility group	HMG	high mobility group	NFD	NUCLEOSOME/CHROMATIN ASSEMBLY FACTOR D	SSRP1	-	-	-
morex_contig_197438	-	-	2	58.0028	-4.85353	2.28458	-	Hnorm	-	-	-	-	-	-	-	-	-	-	-	-	-	-	-	-
HVVMRXALLhA0724L23_c3	-	-	1	125.368	-5.12148	1.51668	-	Hnorm	-	-	-	-	-	-	-	-	-	-	-	-	-	-	-	-
* DRI – diversity reduction index, π wild / π domesticated
** CLR – composite likelihood test

## Sheet: Table_S7
Table S7 Statistical assessment of wild barley population clustering by 'smartpca'.
Population_1*	Population2	Chi-square	p-value	Number of genotypes
				Population_1	Population_2
CG	GH	325.132	7.46743e-64	23	37
JJ	GH	625.38	6.40287e-128	31	37
CG	HG	525.931	1.26365e-106	23	36
JJ	HG	786.724	1.474e-162	31	36
GH	HG	790.463	2.3158e-163	37	36
CG	JJ	483.835	1.2538e-97	23	31
CG	LM	433.919	5.61081e-87	23	13
JJ	LM	511.095	1.87758e-103	31	13
GH	LM	463	3.51801e-93	37	13
HG	LM	610.016	1.25716e-124	36	13
SCJ	LM	635.892	3.56897e-130	72	13
NM	LM	429.214	5.64781e-86	23	13
UM	LM	283.621	4.48087e-55	21	13
CG	NL	504.498	4.82576e-102	23	23
JJ	NL	573.087	1.02404e-116	31	23
GH	NL	581.06	2.00851e-118	37	23
HG	NL	733.702	3.64084e-151	36	23
SCJ	NL	707.36	1.6517e-145	72	23
NM	NL	543.492	2.21395e-110	23	23
UM	NL	397.438	3.30265e-79	21	23
LM	NL	409.73	7.98926e-82	13	23
CG	NM	435.555	2.5131e-87	23	23
JJ	NM	495.5	4.04053e-100	31	23
GH	NM	503.824	6.72542e-102	37	23
HG	NM	627.12	2.71133e-128	36	23
SCJ	NM	449.175	3.13354e-90	72	23
CG	SCJ	454.259	2.5789e-91	23	72
JJ	SCJ	848.294	8.49505e-176	31	72
GH	SCJ	868.727	3.41582e-180	37	72
HG	SCJ	628.328	1.49403e-128	36	72
CG	UM	490.909	3.86608e-99	23	21
JJ	UM	664.669	2.40059e-136	31	21
GH	UM	570.884	3.03462e-116	37	21
HG	UM	683.306	2.40524e-140	36	21
SCJ	UM	520.515	1.81815e-105	72	21
NM	UM	487.39	2.18218e-98	23	21
* Wild barley populations:Carmel & Galilee (CG); Golan Heights (GH); Hula Valley & Galilee (HG); Judean Desert & Jordan Valley (JJ); Lower Mesopotamia (LM); Negev Mountains (NM); North Levant (NL); Sharon, Coastal Plain & Judean Lowlands (SCJ); Upper Mesopotamia (UM)
